# Supplementary material for: Statistical analysis of the Bacterial Carbohydrate Structure Data Base (BCSDB): Characteristics and diversity of bacterial carbohydrates in comparison with mammalian glycans
Source: BMC Struct Biol. 2008 Aug 11;8:35. doi: 10.1186/1472-6807-8-35 (PMC2543016; doi:10.1186/1472-6807-8-35)
Supplement: Additional file 1 — Supplementary Table 1: Abundance of carbohydrate sequences for various taxonomical classes, orders and families. [file 1472-6807-8-35-S1.xls]

## Sheet: Suppl. Table 1
Supplementary Table 1
Number of carbohydrate sequences registered in the BCSDB and Glycosciences.de databases according to taxonomic class / order / family.
Multiple records for a given glycan exist when it is populated in different taxons.
Bacterial classes are shown in bold face; "no taxonomy" means that no taxonomic information is available or that the record refers to a synthetic carbohydrate.
"Unresolved" means that taxonomic information is present but complete tracing of the classification was not achieved via the NCBI database.
Class	Records	Order	Records	Family	Records			Class	Assigned
no taxonomy	12659	no taxonomy	12659	no taxonomy	12659				Records (%)
Mammalia	4739	Enterobacteriales	2279	Enterobacteriaceae	2279			Mammalia	34.4029
Gammaproteobacteria	3625	Primates	2174	Hominidae	2118			Gammaproteobacteria	26.3158
Unresolved	1482	Unresolved	1762	Unresolved	815			Unresolved	10.7586
Bacilli	706	Rodentia	1107	Muridae	754			Bacilli	5.12523
Actinobacteria	515	Pseudomonadales	590	Bovidae	725			Actinobacteria	3.73866
Betaproteobacteria	386	Lactobacillales	565	Streptococcaceae	479			Betaproteobacteria	2.80218
Alphaproteobacteria	373	Actinomycetales	494	Pseudomonadaceae	475			Alphaproteobacteria	2.7078
Liliopsida (plants)	308	Pasteurellales	328	Suidae	444			Liliopsida (plants)	2.23593
Aves (birds)	294	Rhizobiales	296	Pasteurellaceae	328			Aves (birds)	2.1343
Saccharomycetes (fungi)	284	Saccharomycetales	284	Mycobacteriaceae	316			Saccharomycetes (fungi)	2.06171
Epsilonproteobacteria	282	Campylobacterales	282	Cricetidae	302			Epsilonproteobacteria	2.04719
Actinopterygii (fish)	156	Kinetoplastida	254	Trypanosomatidae	254			Actinopterygii (fish)	1.13249
Insecta	91	Neisseriales	245	Neisseriaceae	245			Insecta	0.660617	Sum classes
Eurotiomycetes (fungi)	87	Poales	236	Phasianidae	235			Eurotiomycetes (fungi)	0.631579	< 1%
Heterobasidiomycetes (fungi)	75	Galliformes	235	Rhizobiaceae	228			Heterobasidiomycetes (fungi)	0.544465
Clostridia	73	Fabales	211	Poaceae	223			Clostridia	0.529946
Chlamydiae	51	Vibrionales	172	Fabaceae	203			Chlamydiae	0.370236
Chondrichthyes (sharks)	45	Bacillales	141	Vibrionaceae	172			Chondrichthyes (sharks)	0.326679
Bacteroidetes	39	Burkholderiales	139	Saccharomycetaceae	161			Bacteroidetes	0.283122
Coniferopsida (plants)	27	Salmoniformes	108	Helicobacteraceae	141			Coniferopsida (plants)	0.196007
Amphibia	24	Lagomorpha	93	Campylobacteraceae	141			Amphibia	0.174229
Sordariomycetes (fungi)	15	Xanthomonadales	92	OTHER	2737			Sordariomycetes (fungi)	0.108893
OTHER	98	Alteromonadales	90	Moraxellaceae	115			OTHER	0.711434	4.53721
Fibrobacteres	11	Eurotiales	82	Bacillaceae	100			Fibrobacteres	0.0798548
Malacostraca	10	Carnivora	78	Burkholderiaceae	96			Malacostraca	0.0725953
Flavobacteria	10	Clostridiales	71	Leporidae	93			Flavobacteria	0.0725953
Trebouxiophyceae	9	Solanales	69	Xanthomonadaceae	92			Trebouxiophyceae	0.0653358
Merostomata	8	Perissodactyla	66	Trichocomaceae	82			Merostomata	0.0580762
Mollicutes	8	OTHER	1232	Salmonidae	81			Mollicutes	0.0580762
Halobacteria (Archaea)	6	Tremellales	59	Lactobacillaceae	78			Halobacteria (Archaea)	0.0435572
Spirochaetes	6	Rosales	55	Equidae	66			Spirochaetes	0.0435572
Cestoda	5	Mononegavirales	52	Solanaceae	64			Cestoda	0.0362976
Asteroidea	4	Chlamydiales	51	Streptomycetaceae	62			Asteroidea	0.0290381
Marchantiopsida	3	Asparagales	50	Retroviridae	61			Marchantiopsida	0.0217786
Chromadorea	2	Rhodospirillales	46	Cercopithecidae	55			Chromadorea	0.0145191
Deltaproteobacteria	2	Diptera	43	Orthomyxoviridae	55			Deltaproteobacteria	0.0145191
Gastropoda	2	Malpighiales	42	Chlamydiaceae	51			Gastropoda	0.0145191
Homobasidiomycetes	1	Squamata	40	Tremellaceae	47			Homobasidiomycetes	0.00725953
Arachnida	1	Bacteroidales	39	Caviidae	45			Arachnida	0.00725953
Thermoprotei (Archaea)	1	Aeromonadales	37	Pseudoalteromonadaceae	44			Thermoprotei (Archaea)	0.00725953
Fusobacteria	1	Hymenoptera	35	Alcaligenaceae	41			Fusobacteria	0.00725953
Hirudinida	1	Caryophyllales	34	Rosaceae	41			Hirudinida	0.00725953
Bivalvia	1	Apiales	31	Felidae	41			Bivalvia	0.00725953
Deinococci	1	Sphingomonadales	30	Brucellaceae	38			Deinococci	0.00725953
Cycadopsida	1	Coniferales	27	Acetobacteraceae	38			Cycadopsida	0.00725953
Methanococci (Archaea)	1	Sapindales	24	Acidaminococcaceae	38			Methanococci (Archaea)	0.00725953
Polychaeta	1	Nostocales	24	Aeromonadaceae	37			Polychaeta	0.00725953
Urediniomycetes	1	Bifidobacteriales	21	Viperidae	36			Urediniomycetes	0.00725953
Sphingobacteria	1	Gadiformes	21	Canidae	36			Sphingobacteria	0.00725953
		Anseriformes	18	Nocardiaceae	32
		Anura	18	Sphingomonadaceae	30			Total Assigned Records	13775
		Legionellales	17	Bacteroidaceae	30			Total Unassigned Records	12659
		Thiotrichales	17	Staphylococcaceae	30				26434
		Asterales	17	Euphorbiaceae	27			Subsets of Classes	% Records
		Cucurbitales	16	Bradyrhizobiaceae	26			Enterobacteriales	16.5445
		Trichosporonales	16	Shewanellaceae	26			Other Gammaproteobacteria	9.77132
		Ericales	15	Alliaceae	26			Hominidae	15.3757
		Brassicales	15	Clostridiaceae	24			Other Mammals	19.0272
		Passeriformes	14	Nostocaceae	24
		Cypriniformes	14	Rhabdoviridae	23
		Lamiales	14	Micrococcaceae	23
		Malvales	12	Pinaceae	22
		Aquifoliales	12	Gadidae	21
		Fagales	11	Bifidobacteriaceae	21
		Fibrobacterales	11	Paramyxoviridae	19
		Monotremata	10	Anatidae	18
		Flavobacteriales	10	Alteromonadaceae	18
		Dipsacales	9	Asteraceae	17
		Insectivora	9	Araliaceae	17
		Stigonematales	9	Ranidae	17
		Alismatales	9	Francisellaceae	17
		Diaporthales	9	Amaranthaceae	15
		Chlorellales	9	Rutaceae	15
		Diprotodontia	8	Brassicaceae	15
		Xiphosura	8	Legionellaceae	14
		Commelinales	8	Ruscaceae	14
		Perciformes	8	Calliphoridae	12
		Cetacea	8	Cyprinidae	12
		Decapoda	7	Aquifoliaceae	12
		Apodiformes	7	Malvaceae	12
		Hypocreales	6	Thermomonosporaceae	11
		Spirochaetales	6	Fibrobacteraceae	11
		Halobacteriales	6	Paenibacillaceae	11
		Caudata	6	Primulaceae	11
		Onygenales	5	Ornithorhynchidae	10
		Gentianales	5	Filoviridae	10
		Cyclophyllidea	5	Flavobacteriaceae	10
		Forcipulatida	4	Araceae	9
		Arecales	4	Chlorellaceae	9
		Hemiptera	4	Lachnospiraceae	9
		Laminariales	3	Valsaceae	9
		Mycoplasmatales	3	Pontederiaceae	8
		Saxifragales	3	Linaceae	8
		Oceanospirillales	3	Ulmaceae	8
		Marchantiales	3	Caprifoliaceae	8
		Haplotaxida	2	Hyacinthaceae	8
		Rajiformes	2	Phytolaccaceae	8
		Squaliformes	2	Rhodospirillaceae	8
		Pleuronectiformes	2	Bromeliaceae	8
		Spirurida	2	Porphyromonadaceae	8
		Thermoanaerobacteriales	2	Apiaceae	8
		Isopoda	2	Nocardiopsaceae	7
		Desulfuromonadales	2	Enterococcaceae	7
		Hydrogenophilales	2	Apodidae	7
		Fusobacterales	1	Drosophilidae	7
		Zingiberales	1	Salicaceae	7
		Agaricales	1	Delphinidae	7
		Torpediniformes	1	Droseraceae	7
		Gymnotiformes	1	Brevibacteriaceae	6
		Methanococcales	1	Actinomycetaceae	6
		Deinococcales	1	Halobacteriaceae	6
		Arhynchobdellida	1	Sapindaceae	6
		Laurales	1	Tsukamurellaceae	6
		Sporidiobolales	1	Cucurbitaceae	6
		Sphingobacteriales	1	Arthrodermataceae	5
		Mugiliformes	1	Polygalaceae	5
		Phyllodocida	1	Convolvulaceae	5
		Nymphaeales	1	Taeniidae	5
		Caulobacterales	1	Streptosporangiaceae	5
		Pulmonata	1	Ambystomatidae	5
		Ostreoida	1	Oleaceae	5
		Columbiformes	1	Apocynaceae	5
		Lepidoptera	1	Togaviridae	5
		Clupeiformes	1	Micromonosporaceae	5
		Ranunculales	1	Adenoviridae	4
		Sulfolobales	1	Rhamnaceae	4
				Betulaceae	4
				Herpesviridae	4
				Geryonidae	4
				Microbacteriaceae	4
				Arecaceae	4
				Nocardioidaceae	4
				Asteriidae	4
				Plantaginaceae	4
				Spirochaetaceae	4
				Cupressaceae	4
				Elapidae	3
				Theaceae	3
				Pemphigidae	3
				Coxiellaceae	3
				Anacardiaceae	3
				Marchantiaceae	3
				Mycoplasmataceae	3
				Fagaceae	2
				Megascolecidae	2
				Bartonellaceae	2
				Gratiolaceae	2
				Lamiaceae	2
				Caryophyllaceae	2
				Iridaceae	2
				Armadilliidae	2
				Lessoniaceae	2
				Simmondsiaceae	2
				Flaviviridae	2
				Cobitidae	2
				Grossulariaceae	2
				Thermoanaerobacteriaceae	2
				Idiomarinaceae	2
				Leptospiraceae	2
				Clavicipitaceae	2
				Halomonadaceae	2
				Geobacteraceae	2
				Onchocercidae	2
				Hydrogenophilaceae	2
				Lauraceae	1
				Columbidae	1
				Kineosporiaceae	1
				Sphingidae	1
				Nectriaceae	1
				Xanthobacteraceae	1
				Paeoniaceae	1
				Baculoviridae	1
				Corynebacteriaceae	1
				Methanococcaceae	1
				Phyllobacteriaceae	1
				Balaenopteridae	1
				Macropodidae	1
				Nereididae	1
				Aleyrodidae	1
				Narcinidae	1
				Oceanospirillaceae	1
				Leuconostocaceae	1
				Adoxaceae	1
				Pseudonocardiaceae	1
				Moraceae	1
				Fissurellidae	1
				Cebidae	1
				Deinococcaceae	1
				Caulobacteraceae	1
				Scombridae	1
				Laminariaceae	1
				Propionibacteriaceae	1
				Salamandridae	1
				Electrophoridae	1
				Prevotellaceae	1
				Fusobacteriaceae	1
				Musaceae	1
				Verbenaceae	1
				Cannabaceae	1
				Sulfolobaceae	1
				Flexibacteraceae	1
				Boraginaceae	1
				Tricholomataceae	1
