# Supplementary material for: Statistical analysis of the Bacterial Carbohydrate Structure Data Base (BCSDB): Characteristics and diversity of bacterial carbohydrates in comparison with mammalian glycans
Source: BMC Struct Biol. 2008 Aug 11;8:35. doi: 10.1186/1472-6807-8-35 (PMC2543016; doi:10.1186/1472-6807-8-35)
Supplement: Additional file 2 — Supplementary Table 2: Abundance of basetypes for bacterial and mammalian carbohydrates. [file 1472-6807-8-35-S2.xls]

## Sheet: Information
Supplementary Tables 2a - 2i
Abundance data for monosaccharide basetypes in various taxonomic groups.
Each worksheet corresponds to a specified taxonomic group and lists the number of occurrences for each basetype (monosaccharide residue in GlycoCT notation).
To minimize errors and artefacts, a monosaccharide is recognized as a unique Basetype only when a threshold of 10 counts for Mammalia or 2 counts for Bacteria is achieved.

## Sheet: A. Mammalia
Basetype	count	occurrence in %
a-dgro-dgal-NON-2:6|1:a|2:keto|3:d	2232	27.8721
a-lgal-HEX-1:5|6:d	1929	24.0884
b-dman-HEX-1:5	1454	18.1568
x-dglc-HEX-0:0|1:aldi	619	7.72977
x-dgal-HEX-0:0|1:aldi	553	6.90559
a-dgal-HEX-1:5	546	6.81818
a-dglc-HEX-1:5	362	4.52048
b-dglc-HEX-1:5|6:a	129	1.61089
a-lido-HEX-1:5|6:a	80	0.999001
x-dman-HEX-0:0|1:aldi	33	0.412088
b-dxyl-PEN-1:5	28	0.34965
a-dgal-HEX-1:5|6:d	18	0.224775
x-dxyl-PEN-0:0|1:aldi	15	0.187313
b-xgal-HEX-1:5	10	0.124875
Sum all Basetypes	8008	100

## Sheet: B. Bacteria
Basetype	count	Occurrence in %
b-dglc-HEX-1:5	4620	17.5419
a-dglc-HEX-1:5	3284	12.4691
b-dgal-HEX-1:5	2638	10.0163
a-lgro-dman-HEP-1:5	2567	9.74674
a-dgal-HEX-1:5	1930	7.32809
a-lman-HEX-1:5|6:d	1915	7.27114
a-dman-OCT-2:6|1:a|2:keto|3:d	1314	4.98918
a-dman-HEX-1:5	1082	4.10829
b-dglc-HEX-1:5|6:a	579	2.19843
a-dgal-HEX-1:5|6:a	515	1.95542
a-lgal-HEX-1:5|6:d	453	1.72001
a-dgro-dman-HEP-1:5	412	1.56434
b-dman-HEX-1:5	382	1.45043
a-dman-HEX-1:5|6:d	373	1.41626
a-dgro-dgal-NON-2:6|1:a|2:keto|3:d	373	1.41626
x-xgro-TRI-0:0|1:aldi	285	1.08213
b-dgal-HEX-1:4	244	0.926453
a-dglc-HEX-1:5|6:a	223	0.846718
b-lman-HEX-1:5|6:d	215	0.816342
b-dglc-HEX-1:5|6:d	213	0.808748
a-dgal-HEX-1:5|6:d	207	0.785967
b-dgal-HEX-1:5|6:a	155	0.588526
b-dman-HEX-1:5|6:a	152	0.577135
a-dara-PEN-1:4	131	0.497399
b-lara-PEN-1:5	127	0.482211
b-drib-PEN-1:4	100	0.379694
x-dglc-HEX-0:0|1:aldi	93	0.353115
x-dgro-TRI-0:0|1:aldi	90	0.341725
x-drib-PEN-0:0|1:aldi	78	0.296161
b-dgal-HEX-1:5|6:d	76	0.288567
a-dglc-HEX-1:5|6:d	70	0.265786
b-dara-PEN-1:4	69	0.261989
b-dara-HEX-2:5|2:keto	67	0.254395
a-dxyl-HEX-1:5|3:d|6:d	64	0.243004
a-ltal-HEX-1:5|6:d	61	0.231613
b-dman-HEX-1:5|6:d	56	0.212629
a-lxyl-HEX-1:5|3:d|6:d	53	0.201238
b-lxyl-PEN-1:5	53	0.201238
x-dgal-HEX-0:0|1:aldi	51	0.193644
b-dxyl-PEN-1:5	49	0.18605
a-lgul-HEX-1:5|6:a	46	0.174659
a-lglc-HEX-1:5|6:d	44	0.167065
b-dman-OCT-2:6|1:a|2:keto|3:d	39	0.148081
a-dara-HEX-1:5|3:d|6:d	33	0.125299
b-lgal-HEX-1:5|6:d	32	0.121502
a-dgro-dtal-OCT-2:6|1:a|2:keto	31	0.117705
a-lgal-HEX-1:5|6:a	31	0.117705
a-dgal-HEX-1:4	30	0.113908
a-dtal-HEX-1:5|6:d	28	0.106314
x-dgal-HEX-0:0	28	0.106314
x-dery-TET-0:0|1:aldi	26	0.0987204
a-drib-HEX-1:5|3:d|6:d	22	0.0835327
x-dman-HEX-0:0|1:aldi	20	0.0759388
x-dara-PEN-0:0|1:aldi	20	0.0759388
b-lalt-HEX-1:5|6:d	19	0.0721419
x-xgro-TRI-0:0|1:a	16	0.060751
x-lman-HEX-0:0|1:aldi|6:d	15	0.0569541
a-lalt-HEX-1:5|6:a	15	0.0569541
a-lgro-lman-NON-2:6|2:keto|3:d|9:d	14	0.0531572
a-lara-PEN-1:4	14	0.0531572
b-lalt-HEX-1:4|6:d	13	0.0493602
b-lglc-HEX-1:5|6:d	12	0.0455633
b-dgro-dgal-HEP-1:5	11	0.0417663
a-xgro-TRI-0:0|1:aldi	11	0.0417663
x-dthr-TET-0:0|1:aldi	11	0.0417663
a-lara-PEN-1:5	10	0.0379694
a-dgal-HEX-1:4|6:d	10	0.0379694
a-dlyx-HEP-2:6|1:a|2:keto|3:d|7:a	10	0.0379694
b-dgro-dman-HEP-1:5	10	0.0379694
b-xgal-HEX-1:5	10	0.0379694
a-xara-PEN-1:4	9	0.0341725
a-lgro-dgal-NON-2:6|1:a|2:keto|3:d|9:d	9	0.0341725
a-lgul-HEP-1:5|6:d	9	0.0341725
x-dgal-HEX-0:0|1:aldi|6:d	8	0.0303755
b-ltal-HEX-1:5|6:d	8	0.0303755
x-xrib-PEN-0:0|1:aldi	8	0.0303755
b-dman-HEP-1:5|6:d	8	0.0303755
b-dthr-PEN-2:5|2:keto	8	0.0303755
b-dalt-HEP-2:5|2:keto	7	0.0265786
b-dthr-PEN-1:5|3:d	7	0.0265786
b-lara-PEN-1:4	7	0.0265786
a-lman-HEX-1:5	7	0.0265786
a-drib-PEN-1:4	7	0.0265786
b-dara-HEX-1:5|4:d	6	0.0227816
a-lara-HEX-1:5|3:d|6:d	6	0.0227816
a-dgro-dgal-NON-2:6|1:a|2:keto|3:d|9:d	6	0.0227816
a-lido-HEX-1:5|6:a	5	0.0189847
b-dara-HEX-1:5|2:d|6:a	5	0.0189847
x-lthr-TET-0:0|1:aldi	5	0.0189847
b-dgro-dgal-NON-2:6|1:a|2:keto|3:d	5	0.0189847
b-lgro-dman-HEP-1:5	5	0.0189847
b-dgal-HEX-1:4|6:d	4	0.0151878
a-dara-HEX-1:5|2:d|6:d	4	0.0151878
a-xman-HEX-1:5|6:d	4	0.0151878
a-xgal-HEX-1:5	4	0.0151878
a-xgal-HEX-1:5|6:d	4	0.0151878
b-dxyl-HEX-1:5|3:d|6:d	4	0.0151878
b-dxyl-HEX-1:5|1:keto|4:keto	4	0.0151878
x-xara-PEN-0:0|1:aldi	4	0.0151878
a-lara-HEX-1:5|2:d|6:d	4	0.0151878
a-lalt-HEX-1:4|6:d	4	0.0151878
x-dtal-HEX-0:0|1:aldi	4	0.0151878
a-dara-HEX-2:5|2:keto	3	0.0113908
x-xtal-HEX-0:0|1:aldi|6:d	3	0.0113908
a-dgro-lglc-HEP-1:5	3	0.0113908
b-drib-HEX-1:4|3:d|6:d	3	0.0113908
a-lglc-HEX-1:5	3	0.0113908
a-lgal-HEX-1:5	3	0.0113908
b-lido-HEX-1:5	3	0.0113908
x-lgal-HEX-0:0|1:aldi|6:d	3	0.0113908
x-xery-TET-0:0|1:aldi	3	0.0113908
b-xara-PEN-1:4	3	0.0113908
b-lthr-PEN-2:5|2:keto	3	0.0113908
x-dman-HEX-0:0|1:aldi|6:d	3	0.0113908
b-dara-HEX-2:6|2:keto	3	0.0113908
b-xman-HEX-1:5|6:d	3	0.0113908
a-dxyl-PEN-1:5	3	0.0113908
a-dgro-dtal-NON-2:6|1:a|2:keto|3:d|9:d	3	0.0113908
a-llyx-HEX-1:5|2:d|6:d	2	0.00759388
a-dxyl-HEX-1:5|3:d	2	0.00759388
b-dtal-HEX-1:5|6:d	2	0.00759388
a-lgal-HEP-1:5|6:d	2	0.00759388
a-dman-HEX-1:5|6:a	2	0.00759388
b-lgro-dglc-HEP-1:5	2	0.00759388
a-dalt-HEP-1:5|6:d	2	0.00759388
b-drib-HEX-1:5|3:d|6:d	2	0.00759388
a-xman-HEX-1:5	2	0.00759388
x-lery-TET-0:0|1:aldi|4:d	2	0.00759388
b-dalt-HEP-1:4|6:d	2	0.00759388
b-xman-HEX-1:5	2	0.00759388
b-dall-HEX-1:5	2	0.00759388
b-lara-HEX-2:5|2:keto	2	0.00759388
a-dlyx-HEX-2:6|1:a|2:keto	2	0.00759388
x-lara-PEN-0:0|1:aldi	2	0.00759388
a-lgro-dido-HEP-1:5	2	0.00759388
a-dxyl-PEN-1:4	2	0.00759388
a-dgro-dalt-HEP-1:5	2	0.00759388
b-lgal-HEX-1:5|6:a	2	0.00759388
b-lgro-dgal-NON-2:6|1:a|2:keto|3:d|9:d	2	0.00759388
b-dgul-HEX-1:5|6:a	2	0.00759388
a-dxyl-HEX-1:5|4:keto|6:d	2	0.00759388
a-xgal-HEX-1:5|6:a	2	0.00759388
a-dgro-lman-HEP-1:5	2	0.00759388
Sum all Basetypes	26337	100

## Sheet: C. Actinobacteria
BASENAME	count	Occurrence in %
a-dglc-HEX-1:5	294	18.7142
a-dman-HEX-1:5	285	18.1413
a-lman-HEX-1:5|6:d	168	10.6938
b-dglc-HEX-1:5	157	9.99363
a-dara-PEN-1:4	128	8.14768
b-dgal-HEX-1:5	74	4.71038
b-dara-PEN-1:4	67	4.2648
b-dgal-HEX-1:4	51	3.24634
a-lgal-HEX-1:5|6:d	46	2.92807
b-lxyl-PEN-1:5	31	1.97327
a-dgal-HEX-1:5	26	1.655
x-dgro-TRI-0:0|1:aldi	25	1.59134
x-xgro-TRI-0:0|1:aldi	22	1.40038
b-dman-HEX-1:5	20	1.27307
b-dglc-HEX-1:5|6:a	18	1.14577
x-dara-PEN-0:0|1:aldi	13	0.827498
x-drib-PEN-0:0|1:aldi	12	0.763845
b-dman-HEX-1:5|6:a	11	0.700191
x-xgro-TRI-0:0|1:a	10	0.636537
a-ltal-HEX-1:5|6:d	9	0.572884
a-xara-PEN-1:4	9	0.572884
b-ltal-HEX-1:5|6:d	8	0.50923
a-lara-PEN-1:4	8	0.50923
a-dgal-HEX-1:5|6:d	7	0.445576
b-lman-HEX-1:5|6:d	6	0.381922
a-dgro-dgal-NON-2:6|1:a|2:keto|3:d	5	0.318269
b-drib-PEN-1:4	5	0.318269
b-dxyl-PEN-1:5	5	0.318269
x-dman-HEX-0:0|1:aldi	5	0.318269
a-dman-HEX-1:5|6:d	4	0.254615
b-lara-PEN-1:4	4	0.254615
b-xara-PEN-1:4	3	0.190961
b-dgro-dgal-NON-2:6|1:a|2:keto|3:d	3	0.190961
x-xtal-HEX-0:0|1:aldi|6:d	3	0.190961
b-lido-HEX-1:5	3	0.190961
a-dlyx-HEX-2:6|1:a|2:keto	2	0.127307
x-xrib-PEN-0:0|1:aldi	2	0.127307
a-dxyl-PEN-1:5	2	0.127307
a-lara-HEX-1:5|2:d|6:d	2	0.127307
a-dglc-HEX-1:5|6:a	2	0.127307
b-dall-HEX-1:5	2	0.127307
x-xara-PEN-0:0|1:aldi	2	0.127307
x-lman-HEX-0:0|1:aldi|6:d	2	0.127307
a-dara-HEX-1:5|2:d|6:d	2	0.127307
x-lthr-TET-0:0|1:aldi	2	0.127307
a-llyx-HEX-1:5|2:d|6:d	2	0.127307
a-xman-HEX-1:5|6:d	2	0.127307
b-dglc-HEX-1:5|6:d	2	0.127307
Sum all Basetypes	1571	100

## Sheet: D. Bacilli
Basetype	count	Occurrence in %
b-dglc-HEX-1:5	801	25.4852
b-dgal-HEX-1:5	614	19.5355
a-dglc-HEX-1:5	325	10.3404
a-dgal-HEX-1:5	269	8.5587
a-lman-HEX-1:5|6:d	229	7.28603
x-xgro-TRI-0:0|1:aldi	179	5.6952
a-dgro-dgal-NON-2:6|1:a|2:keto|3:d	135	4.29526
b-dgal-HEX-1:4	85	2.70442
b-lman-HEX-1:5|6:d	62	1.97264
b-dman-HEX-1:5	40	1.27267
x-drib-PEN-0:0|1:aldi	40	1.27267
b-dglc-HEX-1:5|6:a	32	1.01814
a-dgal-HEX-1:5|6:d	29	0.922685
x-dgro-TRI-0:0|1:aldi	27	0.859052
a-lgal-HEX-1:5|6:d	24	0.763602
a-dglc-HEX-1:5|6:a	22	0.699968
b-lgal-HEX-1:5|6:d	21	0.668151
x-dglc-HEX-0:0|1:aldi	21	0.668151
b-dara-HEX-2:5|2:keto	20	0.636335
a-dman-HEX-1:5|6:d	20	0.636335
b-dman-HEX-1:5|6:a	20	0.636335
b-dman-HEX-1:5|6:d	19	0.604518
x-dgal-HEX-0:0|1:aldi	16	0.509068
a-dgal-HEX-1:5|6:a	14	0.445434
x-dery-TET-0:0|1:aldi	13	0.413618
a-dman-HEX-1:5	9	0.286351
x-dman-HEX-0:0|1:aldi	8	0.254534
x-dara-PEN-0:0|1:aldi	7	0.222717
x-xrib-PEN-0:0|1:aldi	5	0.159084
b-dglc-HEX-1:5|6:d	5	0.159084
b-dgal-HEX-1:5|6:d	5	0.159084
b-drib-PEN-1:4	5	0.159084
a-dglc-HEX-1:5|6:d	3	0.0954502
a-dgal-HEX-1:4	3	0.0954502
a-ltal-HEX-1:5|6:d	3	0.0954502
b-xman-HEX-1:5|6:d	3	0.0954502
a-xman-HEX-1:5|6:d	2	0.0636335
a-lara-PEN-1:4	2	0.0636335
x-lman-HEX-0:0|1:aldi|6:d	2	0.0636335
x-xara-PEN-0:0|1:aldi	2	0.0636335
a-dgro-dman-HEP-1:5	2	0.0636335
Sum all Basetypes	3143	100

## Sheet: E. Alpha-proteo
Basetype	count	Occurrence in %
b-dglc-HEX-1:5	490	37.4904
a-dglc-HEX-1:5	101	7.72762
b-dglc-HEX-1:5|6:a	100	7.65111
a-dman-HEX-1:5	74	5.66182
a-dgal-HEX-1:5	68	5.20275
a-dman-HEX-1:5|6:d	68	5.20275
a-lman-HEX-1:5|6:d	66	5.04973
a-dgal-HEX-1:5|6:a	58	4.43764
b-dgal-HEX-1:5	58	4.43764
a-dman-OCT-2:6|1:a|2:keto|3:d	56	4.28462
a-lgal-HEX-1:5|6:d	32	2.44836
a-dglc-HEX-1:5|6:a	21	1.60673
b-lman-HEX-1:5|6:d	15	1.14767
b-dman-HEX-1:5	12	0.918133
a-ltal-HEX-1:5|6:d	10	0.765111
b-dman-HEX-1:5|6:d	9	0.6886
a-dtal-HEX-1:5|6:d	9	0.6886
b-dara-HEX-2:5|2:keto	8	0.612089
b-dglc-HEX-1:5|6:d	6	0.459067
b-dman-OCT-2:6|1:a|2:keto|3:d	5	0.382555
a-dgal-HEX-1:5|6:d	5	0.382555
b-drib-PEN-1:4	5	0.382555
x-lman-HEX-0:0|1:aldi|6:d	4	0.306044
x-xgro-TRI-0:0|1:aldi	4	0.306044
x-xgro-TRI-0:0|1:a	4	0.306044
b-dara-HEX-1:5|2:d|6:a	3	0.229533
a-drib-PEN-1:4	2	0.153022
b-dgal-HEX-1:5|6:d	2	0.153022
b-dtal-HEX-1:5|6:d	2	0.153022
a-dgro-dgal-NON-2:6|1:a|2:keto|3:d	2	0.153022
a-lgro-lman-NON-2:6|2:keto|3:d|9:d	2	0.153022
a-dgal-HEX-1:4	2	0.153022
b-dgal-HEX-1:4	2	0.153022
a-lman-HEX-1:5	2	0.153022
Sum all Basetypes	1307	100

## Sheet: F. Beta-proteo
Basetype	count	Occurrence in %
b-dglc-HEX-1:5	376	21.6465
a-lgro-dman-HEP-1:5	319	18.365
b-dgal-HEX-1:5	275	15.8319
a-dglc-HEX-1:5	229	13.1836
a-dman-OCT-2:6|1:a|2:keto|3:d	197	11.3414
a-lman-HEX-1:5|6:d	62	3.56937
a-dgal-HEX-1:5	57	3.28152
a-dgro-dgal-NON-2:6|1:a|2:keto|3:d	50	2.87853
a-dman-HEX-1:5	23	1.32412
a-dman-HEX-1:5|6:d	20	1.15141
b-dglc-HEX-1:5|6:a	15	0.863558
a-dglc-HEX-1:5|6:a	13	0.748417
b-dman-HEX-1:5|6:a	12	0.690846
b-dman-HEX-1:5	9	0.518135
a-dgal-HEX-1:5|6:a	7	0.402994
x-dglc-HEX-0:0|1:aldi	7	0.402994
b-dman-OCT-2:6|1:a|2:keto|3:d	7	0.402994
a-dgro-dtal-OCT-2:6|1:a|2:keto	6	0.345423
a-ltal-HEX-1:5|6:d	6	0.345423
a-dtal-HEX-1:5|6:d	6	0.345423
a-dgal-HEX-1:5|6:d	4	0.230282
b-lara-PEN-1:5	4	0.230282
b-lman-HEX-1:5|6:d	4	0.230282
b-dgal-HEX-1:5|6:d	4	0.230282
a-lman-HEX-1:5	4	0.230282
a-lgal-HEX-1:5|6:a	3	0.172712
b-dara-HEX-2:5|2:keto	3	0.172712
x-xgro-TRI-0:0|1:aldi	3	0.172712
b-xgal-HEX-1:5	3	0.172712
b-lxyl-PEN-1:5	3	0.172712
a-dxyl-HEX-1:5|3:d|6:d	2	0.115141
a-lgal-HEX-1:5|6:d	2	0.115141
b-dxyl-PEN-1:5	2	0.115141
Sum all Basetypes	1737	100

## Sheet: G. Entero- (Gamma-proteo)
Basetype	count	Occurrence in %
b-dglc-HEX-1:5	1430	14.333
a-dglc-HEX-1:5	1389	13.922
a-lgro-dman-HEP-1:5	1058	10.6044
a-dgal-HEX-1:5	1008	10.1032
a-lman-HEX-1:5|6:d	856	8.57973
b-dgal-HEX-1:5	776	7.77789
a-dman-OCT-2:6|1:a|2:keto|3:d	564	5.653
a-dman-HEX-1:5	436	4.37005
b-dglc-HEX-1:5|6:a	297	2.97685
a-dgal-HEX-1:5|6:a	291	2.91671
b-dman-HEX-1:5	174	1.74401
a-lgal-HEX-1:5|6:d	157	1.57362
a-dgro-dman-HEP-1:5	151	1.51348
b-dgal-HEX-1:5|6:a	139	1.3932
a-dglc-HEX-1:5|6:a	111	1.11256
b-lara-PEN-1:5	109	1.09251
b-lman-HEX-1:5|6:d	98	0.982259
a-dman-HEX-1:5|6:d	83	0.831913
b-dgal-HEX-1:4	70	0.701614
b-drib-PEN-1:4	69	0.691591
a-dxyl-HEX-1:5|3:d|6:d	61	0.611406
b-dglc-HEX-1:5|6:d	54	0.541245
a-dgro-dgal-NON-2:6|1:a|2:keto|3:d	46	0.46106
a-dgal-HEX-1:5|6:d	36	0.36083
a-dara-HEX-1:5|3:d|6:d	32	0.320738
b-dgal-HEX-1:5|6:d	30	0.300692
x-xgro-TRI-0:0|1:aldi	29	0.290669
a-lglc-HEX-1:5|6:d	27	0.270622
x-dgro-TRI-0:0|1:aldi	26	0.260599
b-dman-HEX-1:5|6:d	25	0.250576
x-dglc-HEX-0:0|1:aldi	25	0.250576
x-dgal-HEX-0:0	23	0.23053
a-drib-HEX-1:5|3:d|6:d	21	0.210484
a-dgro-dtal-OCT-2:6|1:a|2:keto	19	0.190438
b-lalt-HEX-1:5|6:d	19	0.190438
a-ltal-HEX-1:5|6:d	18	0.180415
a-lxyl-HEX-1:5|3:d|6:d	18	0.180415
x-drib-PEN-0:0|1:aldi	17	0.170392
a-lalt-HEX-1:5|6:a	15	0.150346
b-dman-OCT-2:6|1:a|2:keto|3:d	14	0.140323
a-dglc-HEX-1:5|6:d	10	0.100231
x-dgal-HEX-0:0|1:aldi	10	0.100231
b-lgal-HEX-1:5|6:d	9	0.0902075
b-dara-HEX-2:5|2:keto	8	0.0801844
b-dthr-PEN-2:5|2:keto	8	0.0801844
a-dgal-HEX-1:4	7	0.0701614
b-lalt-HEX-1:4|6:d	7	0.0701614
b-dman-HEX-1:5|6:a	7	0.0701614
b-dman-HEP-1:5|6:d	6	0.0601383
a-lgro-lman-NON-2:6|2:keto|3:d|9:d	6	0.0601383
b-dara-HEX-1:5|4:d	6	0.0601383
x-lman-HEX-0:0|1:aldi|6:d	6	0.0601383
x-dthr-TET-0:0|1:aldi	6	0.0601383
x-dery-TET-0:0|1:aldi	6	0.0601383
b-dgro-dman-HEP-1:5	4	0.0400922
b-dxyl-HEX-1:5|3:d|6:d	4	0.0400922
b-drib-HEX-1:4|3:d|6:d	3	0.0300692
x-lthr-TET-0:0|1:aldi	3	0.0300692
a-lara-HEX-1:5|3:d|6:d	3	0.0300692
a-xgal-HEX-1:5	3	0.0300692
x-xgro-TRI-0:0|1:a	3	0.0300692
a-dara-HEX-2:5|2:keto	3	0.0300692
a-lara-PEN-1:4	2	0.0200461
b-dara-HEX-2:6|2:keto	2	0.0200461
a-lido-HEX-1:5|6:a	2	0.0200461
x-lgal-HEX-0:0|1:aldi|6:d	2	0.0200461
a-dxyl-PEN-1:4	2	0.0200461
x-xery-TET-0:0|1:aldi	2	0.0200461
b-dgal-HEX-1:4|6:d	2	0.0200461
a-xgro-TRI-0:0|1:aldi	2	0.0200461
x-dman-HEX-0:0|1:aldi	2	0.0200461
b-drib-HEX-1:5|3:d|6:d	2	0.0200461
a-dxyl-HEX-1:5|3:d	2	0.0200461
a-lara-HEX-1:5|2:d|6:d	2	0.0200461
b-dgro-dgal-NON-2:6|1:a|2:keto|3:d	2	0.0200461
b-xman-HEX-1:5	2	0.0200461
Sum all Basetypes	9977	100

## Sheet: H. other Gamma-proteo
Basetype	count	Occurrence in %
b-dglc-HEX-1:5	1027	17.6673
a-lgro-dman-HEP-1:5	902	15.5169
a-dglc-HEX-1:5	602	10.3561
a-lman-HEX-1:5|6:d	538	9.25512
b-dgal-HEX-1:5	431	7.41442
a-dman-OCT-2:6|1:a|2:keto|3:d	363	6.24462
a-dgal-HEX-1:5	285	4.9028
a-dman-HEX-1:5|6:d	188	3.23413
b-dglc-HEX-1:5|6:d	123	2.11595
a-dgal-HEX-1:5|6:a	117	2.01273
a-dgal-HEX-1:5|6:d	106	1.8235
a-dman-HEX-1:5	104	1.78909
b-dman-HEX-1:5|6:a	96	1.65147
b-dglc-HEX-1:5|6:a	89	1.53105
b-dman-HEX-1:5	77	1.32462
a-dgro-dman-HEP-1:5	72	1.2386
a-lgal-HEX-1:5|6:d	56	0.963358
a-dglc-HEX-1:5|6:d	53	0.91175
a-lgul-HEX-1:5|6:a	41	0.705316
x-dgro-TRI-0:0|1:aldi	41	0.705316
a-lxyl-HEX-1:5|3:d|6:d	34	0.584896
b-dxyl-PEN-1:5	34	0.584896
b-dgal-HEX-1:5|6:d	34	0.584896
a-dglc-HEX-1:5|6:a	33	0.567693
x-dglc-HEX-0:0|1:aldi	32	0.55049
a-lgal-HEX-1:5|6:a	28	0.481679
b-lman-HEX-1:5|6:d	28	0.481679
b-dara-HEX-2:5|2:keto	23	0.395665
a-dgro-dgal-NON-2:6|1:a|2:keto|3:d	22	0.378462
b-lxyl-PEN-1:5	21	0.361259
a-ltal-HEX-1:5|6:d	15	0.258042
b-dgal-HEX-1:4	14	0.240839
b-lglc-HEX-1:5|6:d	12	0.206434
a-dlyx-HEP-2:6|1:a|2:keto|3:d|7:a	10	0.172028
b-drib-PEN-1:4	10	0.172028
b-dgal-HEX-1:5|6:a	9	0.154825
a-dgro-dtal-OCT-2:6|1:a|2:keto	9	0.154825
b-dman-HEX-1:5|6:d	9	0.154825
x-drib-PEN-0:0|1:aldi	9	0.154825
b-dman-OCT-2:6|1:a|2:keto|3:d	8	0.137623
a-lglc-HEX-1:5|6:d	8	0.137623
a-lgro-dgal-NON-2:6|1:a|2:keto|3:d|9:d	8	0.137623
x-dgal-HEX-0:0|1:aldi|6:d	7	0.12042
b-dalt-HEP-2:5|2:keto	7	0.12042
a-dgro-dgal-NON-2:6|1:a|2:keto|3:d|9:d	6	0.103217
a-dgal-HEX-1:4|6:d	6	0.103217
a-dtal-HEX-1:5|6:d	6	0.103217
x-dgal-HEX-0:0	5	0.0860141
a-lgro-lman-NON-2:6|2:keto|3:d|9:d	5	0.0860141
b-dgro-dman-HEP-1:5	5	0.0860141
a-dgro-dtal-NON-2:6|1:a|2:keto|3:d|9:d	3	0.0516085
x-dery-TET-0:0|1:aldi	3	0.0516085
b-dara-HEX-1:5|2:d|6:a	3	0.0516085
a-lara-HEX-1:5|3:d|6:d	3	0.0516085
x-dgal-HEX-0:0|1:aldi	3	0.0516085
a-dxyl-HEX-1:5|4:keto|6:d	2	0.0344056
a-lara-PEN-1:4	2	0.0344056
a-lglc-HEX-1:5	2	0.0344056
b-lgro-dglc-HEP-1:5	2	0.0344056
a-dara-PEN-1:4	2	0.0344056
x-dman-HEX-0:0|1:aldi	2	0.0344056
b-dman-HEP-1:5|6:d	2	0.0344056
x-dman-HEX-0:0|1:aldi|6:d	2	0.0344056
b-dxyl-HEX-1:5|1:keto|4:keto	2	0.0344056
b-lgal-HEX-1:5|6:a	2	0.0344056
a-dara-HEX-1:5|2:d|6:d	2	0.0344056
b-lgro-dgal-NON-2:6|1:a|2:keto|3:d|9:d	2	0.0344056
b-dgul-HEX-1:5|6:a	2	0.0344056
b-lara-HEX-2:5|2:keto	2	0.0344056
a-lgal-HEX-1:5	2	0.0344056
Sum all Basetypes	5813	100

## Sheet: I. Delta+Epsilon-proteo
Basetype	count	Occurrence in %
b-dgal-HEX-1:5	364	21.5385
a-lgro-dman-HEP-1:5	263	15.5621
b-dglc-HEX-1:5	250	14.7929
a-dgro-dman-HEP-1:5	183	10.8284
a-dglc-HEX-1:5	177	10.4734
a-dgro-dgal-NON-2:6|1:a|2:keto|3:d	106	6.27219
a-lgal-HEX-1:5|6:d	103	6.09467
a-dgal-HEX-1:5	88	5.2071
a-dman-OCT-2:6|1:a|2:keto|3:d	32	1.89349
a-dman-HEX-1:5	18	1.06509
x-dgal-HEX-0:0|1:aldi	12	0.710059
a-lgul-HEP-1:5|6:d	9	0.532544
a-dglc-HEX-1:5|6:a	7	0.414201
b-dthr-PEN-1:5|3:d	7	0.414201
b-dman-HEX-1:5	6	0.35503
b-dglc-HEX-1:5|6:d	6	0.35503
a-xgro-TRI-0:0|1:aldi	5	0.295858
b-drib-PEN-1:4	5	0.295858
b-dara-HEX-2:5|2:keto	5	0.295858
x-dgro-TRI-0:0|1:aldi	5	0.295858
a-dman-HEX-1:5|6:d	5	0.295858
b-lgro-dman-HEP-1:5	5	0.295858
a-lman-HEX-1:5|6:d	3	0.177515
a-dgro-lglc-HEP-1:5	3	0.177515
b-dgal-HEX-1:4	3	0.177515
a-dalt-HEP-1:5|6:d	2	0.118343
a-dgro-dalt-HEP-1:5	2	0.118343
a-lgro-dido-HEP-1:5	2	0.118343
a-dgal-HEX-1:5|6:d	2	0.118343
x-dthr-TET-0:0|1:aldi	2	0.118343
b-lara-PEN-1:4	2	0.118343
b-dalt-HEP-1:4|6:d	2	0.118343
x-dery-TET-0:0|1:aldi	2	0.118343
a-dgro-lman-HEP-1:5	2	0.118343
a-lgal-HEP-1:5|6:d	2	0.118343
Sum all Basetypes	1690	100
