# Supplementary material for: Statistical analysis of the Bacterial Carbohydrate Structure Data Base (BCSDB): Characteristics and diversity of bacterial carbohydrates in comparison with mammalian glycans
Source: BMC Struct Biol. 2008 Aug 11;8:35. doi: 10.1186/1472-6807-8-35 (PMC2543016; doi:10.1186/1472-6807-8-35)
Supplement: Additional file 3 — Supplementary Table 3: Abundances of monosaccharide residues found in bacterial and mammalian carbohydrates. [file 1472-6807-8-35-S3.xls]

## Sheet: Supp. Table 3
Supplementary Table 3.
Abundances of monosaccharides in bacterial and mammalian carbohydrates.
Monosaccharides with more than one total occurrence in all sequences are listed (sorted by total occurrences).
Index	Monosaccharide	Actino-bacteria	Bacilli	a-Proteo-bacteria	b-Proteo-bacteria	Entero- bacteria (γ-Proteo)	Other γ-Proteo- bacteria	δ,ε-Proteo- bacteria	Bacterial oligomers	Bacterial polymers	Mammals	Total in all reported sequences (Col. J,K,L)
1	b-dglc-hex-1:5(2)n-acetyl	10	228	98	105	558	179	137	809	532	6971	8312
2	b-dgal-hex-1:5	66	526	43	252	490	328	297	1471	552	6096	8119
3	a-dman-hex-1:5	188	3	61	15	417	74	15	521	373	3573	4467
4	b-dglc-hex-1:5	128	484	292	249	605	658	98	1635	902	420	2957
5	a-dgro-dgal-non-2:6|1:a|2:keto|3:d(5)n-acetyl	0	126	0	39	30	20	86	249	58	2042	2349
6	a-lgal-hex-1:5|6:d	7	2	12	1	91	16	103	156	102	1929	2187
7	a-dglc-hex-1:5	126	224	85	63	768	371	163	1309	588	153	2050
8	a-lgro-dman-hep-1:5	0	0	1	244	844	622	144	1859	5	0	1864
9	a-lman-hex-1:5|6:d	85	218	65	61	815	508	3	708	1034	1	1743
10	b-dman-hex-1:5	12	1	10	4	138	45	4	86	155	1454	1695
11	a-dgal-hex-1:5	17	168	57	45	698	137	72	747	544	283	1574
12	a-dman-oct-2:6|1:a|2:keto|3:d	0	0	54	191	538	227	31	1127	4	0	1131
13	b-dgal-hex-1:5(2)n-acetyl	2	43	0	18	226	65	63	166	265	360	791
14	x-dglc-hex-x:x(2)n-acetyl	2	2	15	4	20	7	6	62	0	673	735
15	a-dglc-hex-1:5(2)n-acetyl	11	33	2	130	295	99	4	327	264	87	678
16	a-dgal-hex-1:5(2)n-acetyl	7	51	1	9	199	53	16	117	231	259	607
17	b-dglc-hex-1:5|6:a	12	30	90	12	263	57	1	160	320	118	598
18	x-dglc-hex-0:0|1:aldi(2)n-acetyl	0	0	0	1	11	6	0	18	0	564	582
19	x-dgal-hex-0:0|1:aldi(2)n-acetyl	0	0	0	0	3	0	0	3	0	508	511
20	x-dman-oct-x:x|1:a|2:keto|3:d	0	0	26	56	127	77	110	399	0	0	399
21	a-dgro-dman-hep-1:5	1	2	0	0	148	63	155	365	6	0	371
22	a-dglc-hex-1:5(2)amino	1	0	7	24	202	98	0	359	1	8	368
23	a-dgal-hex-1:5|6:a	0	8	51	1	206	33	0	233	92	0	325
24	x-dglc-hex-x:x	10	21	8	7	35	12	1	95	0	196	291
25	a-lgro-dman-hep-1:5(6)phosphate	0	0	0	16	80	126	40	267	0	0	267
26	a-dman-hex-1:5|6:d	2	15	13	20	21	128	5	57	156	0	213
27	b-dgal-hex-1:4	43	74	2	0	56	13	0	61	143	0	204
28	a-dglc-hex-1:5|6:a	1	18	19	13	103	20	5	71	120	4	195
29	b-lman-hex-1:5|6:d	5	48	14	3	80	26	0	45	133	0	178
30	b-dglc-hex-1:5(2)amino	0	34	5	5	31	46	0	137	4	7	148
31	b-dglc-hex-1:5(2)n-acetyl(6)sulfate	0	0	3	0	0	0	0	3	0	139	142
32	b-dglc-hex-1:5(2)amino(4)phosphate	0	0	2	3	70	62	0	137	0	0	137
33	a-lgro-dman-hep-1:5(4)phosphate	0	0	0	2	118	11	0	133	0	0	133
34	x-dgal-hex-x:x	4	24	4	1	35	8	0	76	1	56	133
35	b-dgal-hex-1:5|6:a	0	0	0	0	113	9	0	95	34	1	130
36	a-dgro-dgal-non-2:6|1:a|2:keto|3:d(5)n-glycolyl	0	0	0	0	0	0	0	0	0	130	130
37	a-dman-oct-2:6|1:a|2:keto|3:d(4)phosphate	0	0	0	5	1	109	1	125	0	0	125
38	x-xgro-tri-0:0|1:aldi	5	55	1	3	27	30	0	69	54	0	123
39	a-dara-pen-1:4	117	0	1	0	0	2	0	105	15	0	120
40	x-dgal-hex-1:5	4	8	8	2	41	0	0	38	25	52	115
41	b-lara-pen-1:5(4)amino	0	0	0	3	97	0	0	114	0	0	114
42	x-dgal-hex-x:x(2)n-acetyl	1	5	0	1	9	1	1	17	0	91	108
43	a-dglc-hex-1:5(6)methyl	101	0	0	0	0	0	0	100	1	0	101
44	a-lgro-dman-hep-1:5(7)phosphate	0	0	0	14	8	0	77	101	0	0	101
45	a-lgal-hex-1:5|6:d(2)n-acetyl	3	21	0	0	43	25	0	10	82	0	92
46	b-dgal-hex-1:5(6)sulfate	0	0	0	0	0	0	0	2	0	88	90
47	b-drib-pen-1:4	5	5	5	0	63	4	5	19	69	0	88
48	x-dgal-hex-0:0|1:aldi	0	16	0	0	7	3	12	47	0	38	85
49	a-dman-hex-1:5(3)methyl	82	0	0	0	0	0	2	81	3	0	84
50	x-dglc-hex-1:5	3	7	6	4	40	5	4	47	23	12	82
51	x-dgro-tri-0:0|1:aldi	20	19	1	1	26	6	5	18	59	0	77
52	b-dman-hex-1:5(2)n-acetyl	0	25	0	3	22	14	2	23	54	0	77
53	x-drib-pen-0:0|1:aldi	9	40	0	0	17	9	1	25	50	0	75
54	a-dgal-hex-1:5(2)amino	0	1	0	1	37	33	0	71	3	1	75
55	x-dglc-hex-1:5(2)n-acetyl	0	0	0	2	23	1	4	29	2	44	75
56	b-dxyl-pen-1:5	4	0	0	2	0	33	0	24	22	28	74
57	b-dglc-hex-1:5|6:d(2)n-acetyl	1	0	6	0	0	57	0	37	35	1	73
58	x-dglc-hex-0:0|1:aldi	1	17	0	3	3	1	0	30	1	37	68
59	b-dglc-hex-1:5(6)phosphate	0	14	1	0	8	44	0	58	9	0	67
60	b-dara-hex-2:5|2:keto	1	20	8	3	7	23	3	49	15	1	65
61	a-dgal-hex-1:5|6:d	1	2	4	3	7	17	2	21	26	18	65
62	a-dgal-hex-1:5|6:d(3)n-acetyl	0	4	0	0	3	56	0	20	43	0	63
63	a-lgro-dman-hep-1:5(2)phosphate(4)phosphate	0	0	0	0	0	61	0	61	0	0	61
64	x-xgro-tri-0:0|1:aldi(1)unknown(2)unknown	6	43	2	0	0	4	0	59	0	0	59
65	x-dman-hex-1:5	23	3	6	0	17	0	0	32	17	10	59
66	a-dglc-hex-1:5(2)n-sulfate(6)sulfate	0	0	0	0	0	0	0	0	0	58	58
67	x-xgro-tri-0:0|1:aldi(3)phosphate	2	55	0	0	0	0	0	54	3	0	57
68	a-lthr-hex-1:5|4,5:enx|6:a	0	0	0	0	0	0	0	0	0	57	57
69	a-lido-hex-1:5|6:a(2)sulfate	0	0	0	0	1	0	0	0	1	55	56
70	x-lman-hex-x:x|6:d	1	6	0	0	40	5	0	55	0	0	55
71	a-dman-hex-1:5|6:d(4)n-acetyl	0	0	21	0	46	7	0	3	51	0	54
72	b-dara-pen-1:4	52	0	0	1	0	1	0	52	2	0	54
73	a-lxyl-hex-1:5|3:d|6:d	0	0	0	0	18	34	0	28	25	1	54
74	a-lgro-dman-hep-x:x	0	0	0	5	16	23	7	51	0	0	51
75	x-dman-hex-x:x	1	1	1	0	22	2	0	30	0	20	50
76	b-lxyl-pen-1:5	29	0	0	3	0	19	0	34	15	0	49
77	x-lgro-dman-hep-1:5	0	0	0	7	15	22	5	49	0	0	49
78	a-dgal-hex-1:5|6:a(2)n-acetyl	0	2	0	0	18	28	0	15	33	0	48
79	a-lgro-dman-hep-1:5(3)phosphate	0	0	0	28	0	16	0	48	0	0	48
80	a-dglc-hex-1:5(6)phosphate	0	31	0	0	2	14	0	44	3	0	47
81	a-lthr-hex-1:5|4,5:enx|6:a(2)sulfate	0	0	0	0	0	0	0	0	0	47	47
82	a-dglc-hex-1:5(2)unknown(2)amino(3)unknown	0	0	1	4	31	4	5	46	0	0	46
83	a-dglc-hex-x:x	0	1	0	1	24	17	1	43	3	0	46
84	b-dglc-hex-1:5(2)unknown(2)amino-(3)unknown(4)phosphate	0	0	1	6	33	5	2	45	0	0	45
85	b-dman-hex-1:5|6:d	0	19	2	0	14	9	1	8	37	0	45
86	a-dxyl-hex-1:5|3:d|6:d	0	0	0	0	45	0	0	27	18	0	45
87	a-dgal-hex-1:5(2)unknown(2)amino	0	0	0	0	0	43	0	43	0	1	44
88	b-dgal-hex-1:5(2)n-acetyl(4)sulfate	0	0	0	0	0	0	0	0	0	44	44
89	x-dman-oct-2:6|1:a|2:keto|3:d	0	0	4	1	30	7	0	42	1	0	43
90	b-dman-hex-1:5|6:a(2)n-acetyl(3)n-acetyl	10	2	0	2	0	28	0	18	24	0	42
91	a-dman-hex-1:5|6:d(4)unknown(4)amino	0	0	1	0	4	36	0	39	1	0	40
92	x-dara-pen-1:4	40	0	0	0	0	0	0	40	0	0	40
93	b-dgal-hex-1:5(3)phosphate	0	27	0	0	7	4	0	4	34	0	38
94	a-lman-hex-1:5|6:d(2)acetyl	0	0	0	0	23	14	0	10	27	0	37
95	a-lglc-hex-1:5|6:d(2)n-acetyl	0	0	0	0	24	7	0	6	31	0	37
96	a-dgal-hex-1:5|6:a(6)unknown	0	2	0	0	30	4	0	7	29	0	36
97	x-dglc-hex-0:0|1:aldi(2)amino	0	0	0	3	7	25	0	36	0	0	36
98	a-dglc-hex-1:5|6:d(2)n-acetyl	0	0	1	0	1	33	0	6	29	0	35
99	x-lgro-dman-hep-x:x	0	0	0	6	18	10	0	34	0	0	34
100	a-dglc-hex-1:5(2)n-sulfate	0	0	0	0	0	0	0	0	0	34	34
101	b-dglc-hex-1:5(4)(6)pyruvate(4)(6)pyruvate	6	0	19	0	8	0	0	15	18	0	33
102	a-ltal-hex-1:5|6:d	7	0	5	2	10	8	0	10	23	0	33
103	b-dman-hex-1:5|6:a(2)n-acetyl	0	11	0	3	7	11	0	6	26	0	32
104	a-dara-hex-1:5|3:d|6:d	0	0	0	0	32	0	0	16	16	0	32
105	a-dman-hex-1:5|6:d(4)n-formyl	0	0	30	0	3	1	0	13	18	0	31
106	a-dman-hex-1:5(6)acetyl	0	4	10	0	4	14	0	6	25	0	31
107	a-dgal-hex-1:5|6:d(2)n-acetyl	2	2	0	1	8	18	0	6	25	0	31
108	b-dman-oct-2:6|1:a|2:keto|3:d	0	0	5	6	11	4	0	13	18	0	31
109	b-dgal-hex-1:5(3)sulfate	0	0	0	0	0	2	0	3	1	27	31
110	a-dgro-dtal-oct-2:6|1:a|2:keto	0	0	0	6	18	9	0	30	0	0	30
111	b-lgal-hex-1:5|6:d	0	17	1	0	9	0	0	23	4	2	29
112	b-dman-hex-1:5|6:a	1	1	0	0	0	23	0	16	13	0	29
113	a-lido-hex-1:5|6:a	0	0	0	0	1	1	0	0	4	25	29
114	x-dgal-hex-0:0(2)n-acetyl	0	0	0	0	23	5	0	28	0	0	28
115	b-dgal-hex-1:5|6:d(2)n-acetyl	0	4	0	1	0	23	0	10	18	0	28
116	a-dgal-hex-1:5(6)phosphate	0	10	0	0	14	1	0	17	11	0	28
117	b-dgal-hex-x:x	0	2	0	2	7	3	11	25	3	0	28
118	b-dglc-hex-1:5(2)unknown(2)amino	0	0	19	0	6	0	0	24	2	2	28
119	a-lgal-hex-1:5|6:d(2)methyl	17	0	9	0	0	0	0	26	1	0	27
120	a-dgro-dgal-non-2:6|1:a|2:keto|3:d(2)acetyl(5)amino	0	1	0	1	3	1	20	23	4	0	27
121	x-dgal-hex-1:5(2)n-acetyl	1	1	0	0	9	1	0	9	3	15	27
122	x-dery-tet-0:0|1:aldi	1	13	0	1	6	3	2	26	0	0	26
123	a-dglc-hex-1:5(6)unknown	5	19	0	0	0	0	0	23	3	0	26
124	a-dgal-hex-1:4	0	3	2	0	4	0	0	18	8	0	26
125	x-dglc-hex-x:x(2)n-sulfate(6)sulfate	0	0	0	0	0	0	0	0	0	26	26
126	a-lman-hex-1:5|6:d(3)methyl	23	0	1	1	0	0	0	23	2	0	25
127	x-dman-hex-0:0|1:aldi(5)anhydro	0	6	0	1	2	2	0	13	0	12	25
128	a-dgal-hex-1:5|6:a(2)n-acetyl(6)amino	0	0	0	0	4	20	0	10	14	0	24
129	b-dgal-hex-1:5(4)(6)pyruvate(4)(6)pyruvate	0	1	10	0	12	0	0	9	15	0	24
130	a-dglc-hex-1:5(2)unknown(2)amino	1	0	0	0	18	3	0	20	4	0	24
131	b-dglc-hex-1:5|6:d(3)n-acetyl	0	0	0	0	12	2	5	8	16	0	24
132	b-dglc-hex-1:5|6:d(2)n-acetyl(4)n-acetyl	0	2	0	1	0	19	1	8	15	0	23
133	b-dglc-hex-x:x(2)n-acetyl	0	0	0	2	17	1	2	18	4	1	23
134	a-dgal-hex-1:5(2)n-acetyl(6)phosphate	1	22	0	0	0	0	0	1	21	0	22
135	a-drib-hex-1:5|3:d|6:d	0	0	0	1	21	1	0	13	9	0	22
136	b-dglc-hex-x:x	0	0	1	1	11	7	2	17	5	0	22
137	b-dglc-hex-1:5(6)acetyl	0	1	14	0	1	6	0	4	18	0	22
138	b-lman-hex-1:5|6:d(2)acetyl	0	11	0	1	8	2	0	0	22	0	22
139	b-lthr-hex-1:5|4:d|4,5:enx|6:a	0	0	2	0	11	8	0	20	1	0	21
140	a-dglc-hex-1:5(2)acetyl	0	1	0	0	19	1	0	10	11	0	21
141	b-dman-hex-1:5|6:a(2)n-acetyl(3)unknown(3)amino	0	0	0	6	0	15	0	12	9	0	21
142	a-lgro-dman-hep-1:5(6)phosphate(7)unknown	0	0	0	2	0	19	0	21	0	0	21
143	a-lman-hex-1:5|6:d(2)methyl	19	1	0	0	0	0	0	21	0	0	21
144	a-lgul-hex-1:5|6:a	0	1	0	0	0	16	0	14	7	0	21
145	a-dgro-dgal-non-2:6|1:a|2:keto|3:d(5)n-acetyl(9)acetyl	0	1	0	2	1	0	0	1	3	17	21
146	x-dara-pen-0:0|1:aldi	13	7	0	0	1	0	0	17	3	0	20
147	b-dglc-hex-1:5(2)n-acetyl(6)acetyl	0	0	0	0	19	1	0	0	20	0	20
148	a-lgal-hex-1:5|6:d(2)unknown(2)amino	0	0	0	0	11	8	0	8	12	0	20
149	x-lgal-hex-x:x|6:d	0	0	2	0	7	2	1	20	0	0	20
150	b-dglc-hex-1:5|6:d(3)unknown(3)amino	1	0	0	0	3	15	0	5	14	0	19
151	a-lgal-hex-1:5|6:a(2)n-acetyl	0	0	0	1	0	18	0	5	14	0	19
152	a-dgal-hex-1:5|6:d(2)n-acetyl(4)amino	0	13	0	0	1	0	0	2	17	0	19
153	x-dgro-dgal-non-2:6|1:a|2:keto|3:d(5)n-acetyl	0	0	0	2	4	3	0	9	0	10	19
154	a-lgro-dman-hep-1:5(7)unknown	0	0	0	0	0	18	0	18	0	0	18
155	x-xgro-tri-0:0|1:aldi(2)unknown(3)unknown	0	16	1	0	0	0	0	18	0	0	18
156	b-dglc-hex-1:5|6:d(4)unknown(4)amino	0	0	0	0	17	0	0	6	12	0	18
157	b-dglc-hex-1:5(2)n-acetyl(4)phosphate	0	0	0	0	14	2	0	16	2	0	18
158	a-dglc-hex-1:5(2)n-acetyl(6)sulfate	0	0	0	0	1	0	0	0	1	17	18
159	x-dglc-hex-0:0|1:aldi(2)n-acetyl(6)sulfate	0	0	0	0	0	0	0	0	0	18	18
160	b-dglc-hex-1:5(4)(6)(s)-pyruvate(4)(6)(s)-pyruvate	0	0	7	1	10	1	0	0	17	0	17
161	b-dgal-hex-1:5|6:a(6)unknown	0	0	0	0	17	0	0	13	4	0	17
162	a-dman-oct-2:6|1:a|2:keto|3:d(7)phosphate	0	0	0	0	16	1	0	17	0	0	17
163	x-dglc-hex-1:5|6:a	1	2	5	1	8	0	0	5	12	0	17
164	b-dglc-hex-1:5|6:d(4)n-acetyl	0	0	0	0	13	4	0	2	15	0	17
165	x-xgro-tri-0:0|1:a	10	1	4	0	3	0	0	13	3	0	16
166	a-dgal-hex-1:5|6:a(2)n-acetyl(3)acetyl	0	0	0	0	14	2	0	11	5	0	16
167	x-dman-hex-x:x(5)anhydro	0	5	0	1	10	0	0	16	0	0	16
168	a-dglc-hex-x:x(2)acetyl	0	0	0	10	3	3	0	15	1	0	16
169	b-dglc-hex-1:5|6:a(6)unknown	0	0	0	0	15	1	0	2	14	0	16
170	x-dglc-hex-x:x(2)n-acetyl(6)sulfate	0	0	4	0	0	0	0	6	0	10	16
171	b-dara-pen-1:4(5)unknown	15	0	0	0	0	0	0	15	0	0	15
172	x-hep-1:5	0	0	0	4	11	0	0	15	0	0	15
173	a-dgal-hex-1:5|6:a(2)n-acetyl(3)acetyl(6)amino	0	0	0	0	4	11	0	2	13	0	15
174	a-lman-hex-x:x|6:d	0	3	3	0	3	6	0	11	4	0	15
175	a-dman-hex-1:5(6)unknown	11	0	0	0	0	0	0	14	1	0	15
176	a-dglc-hex-1:5(2)amino(6)phosphate	0	0	0	0	0	0	0	15	0	0	15
177	a-dgal-hex-1:5(4)(6)(r)-pyruvate(4)(6)(r)-pyruvate	1	1	0	1	10	2	0	0	14	0	14
178	b-dglc-hex-1:5(2)n-acetyl(3)unknown(3)unknown	0	12	0	0	2	0	0	1	13	0	14
179	x-lman-hex-0:0|1:aldi|6:d	2	1	4	0	6	1	0	14	0	0	14
180	a-dgro-dgal-non-2:6|1:a|2:keto|3:d(5)amino	0	2	0	2	1	1	0	5	1	8	14
181	x-dglc-hex-x:x|6:a	0	0	4	0	0	1	0	5	0	9	14
182	x-dglc-hex-x:x(2)n-sulfate	0	0	0	0	0	0	0	0	0	14	14
183	a-dgro-dgal-non-2:6|1:a|2:keto|3:d(4)acetyl(5)n-acetyl	0	0	0	0	0	0	0	0	0	14	14
184	b-dgal-hex-1:4(2)acetyl	1	5	0	0	7	0	0	0	13	0	13
185	b-dglc-hex-1:5(2)amino(3)unknown	0	13	0	0	0	0	0	0	13	0	13
186	b-lalt-hex-1:5|6:d	0	0	0	0	13	0	0	0	13	0	13
187	b-dgal-hex-1:5(4)(6)phosphate(4)(6)phosphate	0	0	0	0	0	13	0	10	3	0	13
188	b-dgal-hex-1:5|6:d(3)unknown(3)amino	0	0	0	0	11	2	0	0	13	0	13
189	x-dman-oct-x:x|1:a|2:keto|3:d(4)phosphate	0	0	0	1	0	11	1	13	0	0	13
190	a-dgal-hex-1:5(6)acetyl	0	0	0	0	13	0	0	1	12	0	13
191	a-dman-hex-1:5(2)n-acetyl	0	2	1	2	5	3	0	5	8	0	13
192	x-ltal-hex-x:x|6:d	9	0	1	2	1	0	0	12	1	0	13
193	a-lgul-hex-1:5|6:a(2)n-acetyl(3)n-acetyl	0	0	0	0	0	13	0	6	7	0	13
194	b-dglc-hex-1:5|6:a(2)n-acetyl(3)unknown(3)amino(6)amino	0	0	0	0	0	13	0	6	7	0	13
195	b-dglc-hex-1:5(2)unknown(2)amino(4)phosphate	0	0	0	0	10	2	0	13	0	0	13
196	x-lman-hex-1:5|6:d	0	6	2	0	4	0	0	7	6	0	13
197	a-ltal-hex-1:5|6:d(2)acetyl	0	0	1	2	7	3	0	0	12	0	12
198	b-dglc-hex-1:5(2)unknown(2)amino(6)acetyl	0	0	12	0	0	0	0	12	0	0	12
199	x-lara-pen-1:5(4)amino	0	0	0	0	12	0	0	12	0	0	12
200	b-dgal-hex-1:5|6:d(2)n-acetyl(4)amino	0	0	0	0	12	0	0	8	4	0	12
201	a-dgro-dman-hep-1:5(2)unknown	0	0	0	0	0	0	12	12	0	0	12
202	b-lara-pen-1:5(1)phosphate(4)amino	0	0	0	0	12	0	0	12	0	0	12
203	a-dtal-hex-1:5|6:d	0	0	3	5	0	4	0	3	9	0	12
204	b-dglc-hex-1:5|6:d(2)amino	0	0	0	0	0	11	0	11	1	0	12
205	x-lgal-hex-1:5|6:d	0	1	2	1	7	0	0	4	6	2	12
206	b-xgal-hex-1:5	0	0	0	2	0	0	0	4	0	8	12
207	a-dgal-hex-1:5(4)(6)pyruvate(4)(6)pyruvate	0	0	5	1	6	1	0	4	7	0	11
208	a-xgro-tri-0:0|1:aldi(2)amino	0	0	0	0	2	4	5	2	9	0	11
209	b-dgal-hex-1:5(6)phosphate	0	2	0	0	3	6	0	8	3	0	11
210	b-dglc-hex-1:5(2)acetyl	0	4	2	2	3	0	0	1	10	0	11
211	b-lthr-hex-x:x|4:d|4,5:enx|6:a	0	0	1	0	8	2	0	11	0	0	11
212	a-lara-pen-1:4	6	2	0	0	1	2	0	8	3	0	11
213	a-dara-pen-1:4(5)unknown	11	0	0	0	0	0	0	11	0	0	11
214	a-lman-hex-1:5|6:d(4)methyl	11	0	0	0	0	0	0	11	0	0	11
215	a-dglc-hex-1:5(6)acetyl	0	2	0	0	5	3	1	2	9	0	11
216	x-dthr-tet-0:0|1:aldi	0	1	0	1	6	1	2	11	0	0	11
217	a-dgal-hex-1:5|6:d(4)n-acetyl	0	0	0	0	7	4	0	1	10	0	11
218	b-dgal-hex-1:5(3)(4)(s)-pyruvate(3)(4)(s)-pyruvate	0	4	1	0	6	0	0	0	11	0	11
219	a-dxyl-hex-1:5|3:d|6:d(2)acetyl	0	0	0	0	11	0	0	2	9	0	11
220	b-lalt-hex-1:4|6:d	0	0	0	0	5	0	1	0	11	0	11
221	x-dxyl-pen-0:0|1:aldi	0	0	0	0	0	0	0	0	0	11	11
222	b-lglc-hex-1:5|6:d(3)n-acetyl	0	0	0	0	0	10	0	1	9	0	10
223	a-dlyx-hep-2:6|1:a|2:keto|3:d|7:a	0	0	0	0	0	10	0	10	0	0	10
224	x-lgro-lman-non-2:6|2:keto|3:d|9:d(5)n-acetyl(7)n-formyl	0	0	0	0	0	10	0	8	2	0	10
225	b-dman-hex-1:5|6:a(2)n-acetyl(3)n-acetyl(6)unknown	0	2	0	0	0	8	0	6	4	0	10
226	b-dgro-dman-hep-1:5	0	1	0	0	4	5	0	6	4	0	10
227	b-dglc-hex-1:5|6:a(2)n-acetyl(3)unknown(3)amino	0	0	0	0	0	10	0	4	6	0	10
228	a-dgal-hex-x:x	0	1	1	0	8	0	0	10	0	0	10
229	b-dman-hex-1:5(4)(6)pyruvate(4)(6)pyruvate	1	0	1	0	3	5	0	3	7	0	10
230	a-dglc-hex-1:5(2)n-acetyl(3)acetyl	1	3	0	3	2	1	0	3	7	0	10
231	a-dglc-hex-1:5(2)n-acetyl(6)phosphate	2	0	0	0	8	0	0	2	8	0	10
232	a-dglc-hex-1:5(2)unknown(3)unknown(4)unknown(6)unknown	10	0	0	0	0	0	0	10	0	0	10
233	a-lthr-hex-1:5|4:d|4,5:enx|6:a	0	4	3	0	1	1	0	8	2	0	10
234	a-dgal-hex-1:4|6:d	0	0	0	0	0	6	1	0	10	0	10
235	a-dgal-hex-1:5(2)n-acetyl(3)acetyl	0	0	0	0	2	2	0	6	4	0	10
236	b-dgal-hex-1:5(3|4)sulfate(2)n-acetyl	0	0	0	0	0	0	0	0	0	10	10
	OTHER	307	208	141	126	718	584	111	1430	944	237	2611
237	b-dman-hex-1:5(4)(6)(s)-pyruvate(4)(6)(s)-pyruvate	3	1	0	0	5	1	0	0	9	0	9
238	b-dgal-hex-1:5(2)n-acetyl(6)phosphate	0	4	0	0	5	0	0	3	6	0	9
239	a-xara-pen-1:4	9	0	0	0	0	0	0	7	2	0	9
240	a-hep-1:5	0	0	0	6	2	1	0	9	0	0	9
241	b-dglc-hex-1:5(2)n-acetyl(6)phosphate	0	1	0	0	8	0	0	1	8	0	9
242	a-lgro-dman-hep-1:5(-1)phosphate	0	0	0	2	7	0	0	9	0	0	9
243	a-lgul-hep-1:5|6:d	0	0	0	0	0	0	9	7	2	0	9
244	x-dara-pen-1:4(5)unknown	9	0	0	0	0	0	0	9	0	0	9
245	a-dman-hex-x:x(4)unknown(4)amino	0	0	0	0	0	9	0	9	0	0	9
246	a-lalt-hex-1:5|6:a(2)n-acetyl	0	0	0	0	9	0	0	6	3	0	9
247	a-lman-hex-1:5|6:d(3)acetyl	0	0	0	0	6	3	0	0	9	0	9
248	b-dgal-hex-1:5|6:d(2)n-acetyl(4)acetyl	0	0	0	0	0	9	0	4	5	0	9
249	a-dglc-hex-1:5|6:d(2)n-acetyl(4)unknown(4)amino	0	0	0	0	0	8	0	3	6	0	9
250	x-xgro-tri-0:0|1:aldi(2)amino	0	0	0	0	2	5	0	6	3	0	9
251	b-dgal-hex-1:5(4)(6)(r)-pyruvate(4)(6)(r)-pyruvate	0	0	4	0	3	0	0	0	9	0	9
252	b-dglc-hex-1:5(2)n-acetyl(3)acetyl	0	0	0	0	2	5	0	5	4	0	9
253	a-lara-pen-1:5	0	0	0	0	0	0	0	7	1	1	9
254	a-dman-hex-1:5(6)phosphate	0	0	0	0	0	0	0	1	0	8	9
255	x-dgal-hex-x:x(2)n-acetyl(4)sulfate	0	0	0	0	0	0	0	0	0	9	9
256	b-dglc-hex-1:5(6)unknown	0	4	4	2	0	0	0	5	3	0	8
257	x-dtal-hex-x:x(5)anhydro	0	0	0	0	8	0	0	8	0	0	8
258	b-dman-hex-1:5|6:a(2)n-acetyl(3)n-acetyl(6)amino	0	0	0	0	0	8	0	6	2	0	8
259	a-dgro-dgal-non-2:6|1:a|2:keto|3:d(5)unknown(5)amino	0	4	0	0	4	0	0	8	0	0	8
260	b-dman-hex-1:5(6)acetyl	0	0	0	0	4	4	0	0	8	0	8
261	a-dgal-hex-x:x(2)n-acetyl	0	1	0	0	7	0	0	6	2	0	8
262	x-lgro-dman-hep-1:5(6)phosphate	0	0	0	0	0	8	0	8	0	0	8
263	b-lthr-hex-1:5|4:d|4,5:enx|6:a(2)amino	0	0	0	0	0	8	0	8	0	0	8
264	a-lgro-lman-non-2:6|2:keto|3:d|9:d(5)n-acetyl(7)n-acetyl	0	0	0	0	6	1	1	5	3	0	8
265	a-dglc-hex-1:5(2)n-acetyl(6)acetyl	0	0	0	0	7	1	0	0	8	0	8
266	b-dthr-pen-2:5|2:keto	0	0	0	0	8	0	0	2	6	0	8
267	b-lman-hex-1:5|6:d(2)n-acetyl(3)n-acetyl	0	0	0	0	8	0	0	3	5	0	8
268	x-dgal-hex-0:0|1:aldi|6:d(2)n-acetyl	1	0	0	0	0	7	0	8	0	0	8
269	a-dgal-hex-1:5(2)phosphate	0	8	0	0	0	0	0	7	1	0	8
270	b-ltal-hex-1:5|6:d	8	0	0	0	0	0	0	5	3	0	8
271	x-xara-pen-1:4	8	0	0	0	0	0	0	8	0	0	8
272	a-lman-hex-1:5|6:d(4)phosphate	0	8	0	0	0	0	0	3	5	0	8
273	x-dgal-hex-x:x|6:d(2)n-acetyl	1	0	0	1	1	5	0	8	0	0	8
274	x-dara-hex-x:x|2:keto	0	5	0	1	0	2	0	8	0	0	8
275	b-dglc-hex-1:5(2)unknown(2)amino(3)-unknown(4)phosphate(6)unknown	0	0	0	0	5	1	1	8	0	0	8
276	b-dgal-hex-1:5(2)n-acetyl(3)phosphate	0	0	0	0	3	1	0	5	3	0	8
277	b-dgal-hex-1:5(4)sulfate	0	0	0	0	0	1	0	0	1	7	8
278	b-xgal-hex-1:5(2)n-acetyl	0	0	0	1	0	0	0	6	0	2	8
279	x-dman-hex-0:0|1:aldi(1)sulfate(5)anhydro	0	0	0	0	0	0	0	0	0	8	8
280	b-dglc-hex-1:5|6:a(2)(3)pyruvate(2)(3)pyruvate	3	0	0	0	4	0	0	3	4	0	7
281	a-dgro-dgal-non-2:6|1:a|2:keto|3:d(5)n-acetyl(7)acetyl	0	1	0	4	2	0	0	2	5	0	7
282	a-lgro-dman-hep-1:5(3)acetyl	0	0	0	0	0	7	0	7	0	0	7
283	b-dalt-hep-2:5|2:keto	0	0	0	0	0	7	0	7	0	0	7
284	x-dman-oct-2:6|1:a|2:keto|3:d(4)phosphate	0	0	0	1	0	6	0	7	0	0	7
285	a-lman-hex-1:5|6:d(2)methyl(3)methyl	7	0	0	0	0	0	0	7	0	0	7
286	a-lman-hex-1:5|6:d(3)methyl(4)methyl	7	0	0	0	0	0	0	7	0	0	7
287	a-dgal-hex-1:5|6:d(3)unknown(3)amino	0	0	0	0	5	2	0	5	2	0	7
288	x-dara-pen-1:4(3)unknown	7	0	0	0	0	0	0	7	0	0	7
289	a-dglc-hex-1:5(2)unknown	7	0	0	0	0	0	0	7	0	0	7
290	a-lman-hex-1:5	0	0	2	4	0	1	0	1	6	0	7
291	a-dman-oct-2:6|1:a|2:keto|3:d(-1)phosphate	0	0	0	0	7	0	0	7	0	0	7
292	x-xrib-pen-0:0|1:aldi	1	5	0	0	1	0	0	1	6	0	7
293	b-dglc-hex-1:5(2)n-acetyl(3)(s)-lactate	0	0	0	0	7	0	0	3	4	0	7
294	b-dman-hex-1:5(2)n-acetyl(4)phosphate	0	7	0	0	0	0	0	2	5	0	7
295	a-lman-hex-1:5|6:d(2)methyl(4)methyl	7	0	0	0	0	0	0	7	0	0	7
296	a-dgal-hex-1:5|6:a(4)acetyl	0	0	4	0	3	0	0	2	5	0	7
297	a-dgro-dman-hep-1:5(7)unknown	0	0	0	0	0	0	7	7	0	0	7
298	b-hep-1:5(4)phosphate	0	0	0	0	7	0	0	7	0	0	7
299	b-dthr-pen-1:5|3:d	0	0	0	0	0	0	7	6	1	0	7
300	a-dman-hex-x:x	2	0	2	0	2	0	0	1	5	1	7
301	x-hex-1:5(2)n-acetyl	1	0	0	3	0	2	0	3	3	1	7
302	b-dglc-hex-1:5(2)amino(3)amino(4)phosphate	0	0	4	0	0	1	0	7	0	0	7
303	b-dglc-hex-1:5|6:a(2)n-acetyl(3)n-acetyl	0	0	0	0	0	5	0	2	5	0	7
304	a-dgro-dgal-non-2:6|1:a|2:keto|3:d	5	0	0	0	0	0	0	4	1	2	7
305	a-drib-pen-1:4	1	0	2	0	1	1	0	2	5	0	7
306	b-dman-hex-x:x	0	0	0	0	3	0	0	2	1	4	7
307	b-dgal-hex-1:5(2)n-acetyl(6)sulfate	0	0	0	0	0	0	0	0	0	7	7
308	x-hex-x:x|6:a	0	0	0	0	0	0	0	0	0	7	7
309	a-dman-hex-1:5(2)phosphate	0	0	0	0	0	0	0	1	1	5	7
310	b-dgro-dgal-hep-1:5	0	0	0	0	0	0	0	4	3	0	7
311	x-dglc-hex-x:x(2)unknown(2)amino(3)unknown	0	0	0	2	5	0	0	6	0	0	6
312	a-dman-hex-1:5|6:d(2)methyl(4)unknown(4)amino	0	0	1	0	2	4	0	6	0	0	6
313	x-dglc-hex-x:x|6:d(2)n-acetyl	0	0	0	0	0	6	0	6	0	0	6
314	a-dgal-hex-1:5|6:a(2)n-formyl(6)amino	0	0	0	0	0	6	0	1	5	0	6
315	b-drib-pen-1:4(3)phosphate	0	0	0	0	0	6	0	5	1	0	6
316	a-dman-oct-2:6|1:a|2:keto|3:d(4)-phosphate(7)phosphate	0	0	0	0	0	6	0	6	0	0	6
317	a-lgro-dman-hep-1:5(2)phosphate(4)-phosphate(6)phosphate	0	0	0	0	0	6	0	6	0	0	6
318	a-lgro-dman-hep-1:5(2)acetyl	0	0	0	0	0	6	0	6	0	0	6
319	a-dman-hex-1:5|6:d(4)amino(4)(x)-lactate	0	0	0	0	0	6	0	3	3	0	6
320	x-xgal-hex-1:5|6:d(3)n-acetyl	0	0	0	0	0	6	0	0	6	0	6
321	a-dgal-hex-1:5|6:a(2)n-formyl	0	0	0	0	0	6	0	1	5	0	6
322	a-dglc-hex-1:5|6:d(2)n-acetyl(4)n-acetyl	0	2	0	0	0	4	0	2	4	0	6
323	a-lgal-hex-1:5|6:d(2)methyl(3)methyl	5	0	1	0	0	0	0	6	0	0	6
324	a-dgal-hex-1:5|6:a(2)amino	0	0	0	5	1	0	0	5	1	0	6
325	a-lgal-hex-1:5|6:d(2)methyl(4)acetyl	5	0	1	0	0	0	0	6	0	0	6
326	b-dglc-hex-1:5|6:a(4)acetyl	1	0	0	0	5	0	0	0	6	0	6
327	a-lgal-hex-1:5|6:a(2)n-acetyl(3)n-acetyl	0	0	0	1	0	5	0	2	4	0	6
328	a-dtal-hex-1:5|6:d(2)acetyl	0	0	5	0	0	1	0	4	2	0	6
329	a-dgal-hex-1:5|6:d(2)n-acetyl(4)n-acetyl	0	6	0	0	0	0	0	3	3	0	6
330	b-dara-hex-1:5|4:d	0	0	0	0	6	0	0	3	3	0	6
331	b-lalt-hex-1:5|6:d(3)acetyl	0	0	0	0	6	0	0	0	6	0	6
332	x-dman-oct-2:5|1:a|2:keto|3:d	0	0	0	0	1	5	0	5	1	0	6
333	a-lara-hex-1:5|3:d|6:d	0	0	0	0	3	3	0	5	1	0	6
334	b-dgal-hex-x:x(2)n-acetyl	0	2	0	0	2	0	2	4	2	0	6
335	b-dglc-hex-1:5(2)n-acetyl(3)unknown	0	2	0	1	3	0	0	5	1	0	6
336	a-dgal-hex-1:5(2)acetyl	0	1	0	0	3	2	0	0	6	0	6
337	x-lara-pen-1:5(1)phosphate(4)amino	0	0	0	0	6	0	0	6	0	0	6
338	b-dgal-hex-1:4(6)phosphate	3	2	0	0	0	0	0	2	4	0	6
339	x-dman-hex-0:0|1:aldi	1	2	0	0	0	0	0	0	3	3	6
340	b-dglc-hex-1:5(2)n-acetyl(3)acetyl(6)acetyl	0	0	0	0	3	0	0	0	3	3	6
341	b-dglc-hex-1:5|6:a(2)sulfate	0	0	0	0	0	0	0	0	0	6	6
342	b-dman-hex-1:5(4)(s)-lactate	0	0	0	0	0	0	0	5	1	0	6
343	a-lery-hex-1:5|4:d|4,5:enx|6:a	0	0	0	0	0	0	0	6	0	0	6
344	x-lgul-hex-x:x|6:a	0	0	0	0	0	0	0	6	0	0	6
345	a-dgro-dgal-non-2:6|1:a|2:keto|3:d(1)amino(5)n-acetyl	0	0	0	0	0	0	0	0	0	6	6
346	x-dgal-hex-x:x(2)n-acetyl(4)sulfate(6)sulfate	0	0	0	0	0	0	0	0	0	6	6
347	b-dara-hex-1:5|2:d|6:a	0	0	3	0	0	3	0	1	4	0	5
348	a-dman-oct-2:6|1:a|2:keto|3:d(6)phosphate	0	0	0	0	0	5	0	5	0	0	5
349	a-dglc-hex-1:5|6:a(2)amino	0	0	0	0	0	5	0	5	0	0	5
350	b-dgal-hex-1:5(3)methyl	5	0	0	0	0	0	0	4	1	0	5
351	b-dglc-hex-1:5|6:a(2)acetyl(3)acetyl	0	0	4	0	0	1	0	1	4	0	5
352	a-lman-hex-1:5|6:d(3)(r)-lactate	0	0	0	0	3	2	0	2	3	0	5
353	a-lgal-hex-1:5|6:d(2)methyl(3)methyl(4)methyl	3	0	2	0	0	0	0	5	0	0	5
354	a-xman-hex-x:x	5	0	0	0	0	0	0	1	4	0	5
355	a-dglc-hex-1:5(3)methyl	5	0	0	0	0	0	0	5	0	0	5
356	a-lgal-hex-1:5|6:d(3)unknown	0	0	5	0	0	0	0	5	0	0	5
357	b-hep-1:5	0	0	0	0	5	0	0	5	0	0	5
358	x-lthr-tet-0:0|1:aldi	2	0	0	0	3	0	0	5	0	0	5
359	x-xgro-tri-0:0|1:aldi(3)unknown	2	3	0	0	0	0	0	4	1	0	5
360	a-dgro-dman-hep-1:5(3)unknown	0	0	0	0	0	0	5	5	0	0	5
361	a-lgal-hex-1:5|6:d(2)acetyl	0	0	0	0	5	0	0	0	5	0	5
362	b-dman-hep-1:5|6:d	0	0	0	0	4	1	0	0	5	0	5
363	b-hep-1:5(-1)phosphate	0	0	0	0	5	0	0	5	0	0	5
364	b-dman-hex-1:5|6:a(2)n-acetyl(4)acetyl	0	3	0	1	0	1	0	0	5	0	5
365	a-lgro-dman-hep-1:5(3)phosphate(6)phosphate	0	0	0	4	0	1	0	5	0	0	5
366	a-lman-hex-1:5|6:d(3)(4)pyruvate(3)(4)pyruvate	0	0	0	0	5	0	0	0	5	0	5
367	a-lgro-dman-hep-x:x(6)phosphate	0	0	0	0	0	0	5	5	0	0	5
368	b-dgal-hex-1:5(3)unknown	1	1	0	0	0	0	3	5	0	0	5
369	b-lgro-dman-hep-1:5	0	0	0	0	0	0	5	5	0	0	5
370	b-dgal-hex-1:5(2)acetyl	0	0	0	3	2	0	0	1	4	0	5
371	b-dglc-hex-1:5(2)n-acetyl(3)phosphate	0	0	0	0	1	0	4	3	2	0	5
372	a-dman-hex-1:5(2)acetyl	0	0	0	1	3	0	1	2	3	0	5
373	x-dglc-hex-1:5(2)amino	0	0	2	1	2	0	0	5	0	0	5
374	a-ltal-hex-1:5|6:d(3)methyl	1	0	4	0	0	0	0	3	2	0	5
375	b-dgal-hex-1:5(2)amino	0	0	0	2	3	0	0	4	1	0	5
376	a-dxyl-hex-1:5|3:d|6:d(4)unknown	1	0	0	2	2	0	0	1	4	0	5
377	b-lara-pen-1:4	2	0	0	1	0	0	2	2	3	0	5
378	b-dglc-hex-1:5|6:a(3)acetyl	0	0	1	0	3	0	0	0	5	0	5
379	a-dglc-hex-1:5(3)(r)-lactate	0	0	0	0	2	2	0	1	4	0	5
380	a-dman-oct-2:6|1:a|2:keto|3:d(5)phosphate	0	0	0	0	0	4	0	5	0	0	5
381	a-dman-oct-2:6|1:a|2:keto|3:d(4)unknown	0	0	2	0	0	1	0	5	0	0	5
382	b-dgal-hex-1:5(6)acetyl	0	0	0	0	3	0	0	0	3	2	5
383	x-dglc-hex-x:x(2)amino	0	0	0	0	1	1	0	4	0	1	5
384	b-dglc-hex-1:5(2)amino(3)amino	0	0	0	0	0	1	0	5	0	0	5
385	a-dgal-hex-1:5(6)(r)-lactate	0	0	0	0	0	0	0	2	3	0	5
386	x-dgal-hex-x:x(2)n-acetyl(6)sulfate	0	0	0	0	0	0	0	0	0	5	5
387	b-dglc-hex-1:5|6:a(3)(r)-lactate	0	0	0	0	0	0	0	4	1	0	5
388	x-dglc-hex-x:x(2)amino(3)sulfate	0	0	0	0	0	0	0	0	0	5	5
389	x-dgro-dtal-oct-2:6|1:a|2:keto	0	0	0	2	3	1	0	4	0	0	4
390	b-dman-hex-1:5(2)acetyl	0	1	0	2	0	2	0	0	4	0	4
391	a-dman-hex-1:5|6:d(4)amino	0	0	1	0	4	0	0	4	0	0	4
392	a-xgal-hex-1:5	0	0	0	1	3	0	0	3	1	0	4
393	a-dglc-hex-1:5(2)amino(3)amino	0	0	4	0	0	0	0	4	0	0	4
394	a-dglc-hex-1:5(2)n-acetyl(4)acetyl	0	0	0	4	0	0	0	4	0	0	4
395	b-dglc-hex-1:5|6:a(4)(s)-lactate	0	0	0	0	2	2	0	0	4	0	4
396	x-xgro-xman-oct-x:x|1:a|3:d	0	0	0	0	3	1	0	4	0	0	4
397	a-dgal-hex-1:5|6:a(2)n-acetyl(3)acetyl(4)methyl	0	0	0	0	4	0	0	4	0	0	4
398	a-dglc-hex-1:5|6:a(6)methyl	0	0	2	0	2	0	0	2	2	0	4
399	a-dgal-hex-1:5(6)unknown	0	0	0	0	4	0	0	0	4	0	4
400	b-dgal-hex-1:4(5)(6)pyruvate(5)(6)pyruvate	0	0	0	0	4	0	0	3	1	0	4
401	a-dgal-hex-x:x|6:a	0	0	3	0	1	0	0	4	0	0	4
402	a-dgal-hex-1:5|6:d(2)n-acetyl(4)acetyl	0	0	0	0	1	3	0	0	4	0	4
403	b-dglc-hex-x:x|6:d(4)n-acetyl	0	0	0	0	4	0	0	0	4	0	4
404	a-lgro-dman-hep-x:x(4)phosphate	0	0	0	0	4	0	0	4	0	0	4
405	a-lgal-hex-x:x|6:d	0	0	1	0	0	0	3	3	1	0	4
406	a-dglc-hex-1:5(2)amino(3)unknown	0	0	0	0	1	3	0	2	2	0	4
407	x-dglc-hex-x:x(2)unknown(2)amino	0	0	0	0	4	0	0	4	0	0	4
408	b-dxyl-hex-1:5|3:d|6:d(4)unknown	0	0	0	0	4	0	0	0	4	0	4
409	x-hex-x:x(2)n-acetyl(3)unknown(3)unknown	0	0	0	0	4	0	0	4	0	0	4
410	b-dglc-hex-x:x(2)amino(4)phosphate	0	0	0	0	3	1	0	4	0	0	4
411	a-dgro-lgal-non-x:x|1:a|2:keto|3:d|9:d(5)n-acetyl(7)n-acetyl	0	0	0	0	0	4	0	3	1	0	4
412	a-dgal-hex-1:5(2)(3)pyruvate(2)(3)pyruvate	0	4	0	0	0	0	0	1	3	0	4
413	a-dglc-hex-1:5|6:a(2)n-acetyl	0	0	0	0	0	4	0	3	1	0	4
414	x-dgro-tri-0:0|1:aldi(3)phosphate	0	4	0	0	0	0	0	0	4	0	4
415	x-xgro-tri-x:x|1:aldi	0	3	1	0	0	0	0	0	4	0	4
416	b-dglc-hex-1:5(4)acetyl(6)phosphate	0	0	0	0	0	4	0	4	0	0	4
417	x-xara-pen-0:0|1:aldi	2	2	0	0	0	0	0	3	1	0	4
418	b-lgal-hex-1:5|6:d(2)n-acetyl	0	4	0	0	0	0	0	3	1	0	4
419	x-dglc-hex-0:0|1:aldi(2)n-acetyl(3)unknown(3)unknown	0	4	0	0	0	0	0	4	0	0	4
420	x-xgro-tri-0:0|1:aldi(2)unknown(3)phosphate	2	2	0	0	0	0	0	4	0	0	4
421	a-dman-hex-1:5(4)(6)pyruvate(4)(6)pyruvate	1	0	0	0	3	0	0	1	3	0	4
422	a-lgro-dgal-non-2:6|1:a|2:keto|3:d|9:d(5)n-acetyl(7)n-acetyl	0	0	0	0	0	4	0	2	2	0	4
423	a-lgro-dman-hep-1:5(4)phosphate(6)phosphate	0	0	0	0	0	4	0	4	0	0	4
424	a-ltal-hex-1:5|6:d(4)acetyl	0	0	0	0	0	4	0	0	4	0	4
425	x-xgro-xman-oct-x:x|1:a|3:d(7)anhydro	0	0	0	0	0	4	0	4	0	0	4
426	a-dgro-dman-hep-1:5(2)phosphate	0	0	0	0	0	4	0	4	0	0	4
427	b-dglc-hex-1:5(2)unknown(2)amino-(3)unknown(3)amino(4)phosphate	0	0	0	0	0	0	4	4	0	0	4
428	a-dglc-hex-1:5(2)unknown(2)amino-(3)unknown(3)amino	0	0	0	0	0	0	4	4	0	0	4
429	a-dman-hex-1:5|6:d(3)methyl	0	1	0	0	0	3	0	2	2	0	4
430	a-hex-1:5(2)n-acetyl	0	1	0	1	0	2	0	2	2	0	4
431	b-dglc-hex-1:5(3)methyl(4)(6)pyruvate(4)(6)pyruvate	4	0	0	0	0	0	0	4	0	0	4
432	a-dglc-hex-1:5(3)acetyl	0	3	0	0	1	0	0	1	3	0	4
433	b-dgal-hex-1:5(2)n-acetyl(3)unknown	0	1	0	0	2	0	1	3	1	0	4
434	b-dglc-hex-1:5|6:d(2)amino(4)n-acetyl	0	1	0	0	1	2	0	1	3	0	4
435	b-dglc-hex-1:5|6:d(2)n-acetyl(4)amino	0	0	0	0	0	4	0	0	4	0	4
436	a-dgro-dman-hep-1:5(2)unknown(7)unknown	0	0	0	0	0	0	4	4	0	0	4
437	a-dman-oct-2:6|1:a|2:keto|3:d(4)phosphate(8)amino	0	0	0	0	0	4	0	4	0	0	4
438	a-dgro-dman-hep-1:5(3)phosphate	0	0	0	0	0	4	0	4	0	0	4
439	x-dglc-hex-x:x|6:d(2)n-acetyl(4)n-acetyl	0	0	0	0	0	4	0	4	0	0	4
440	a-dman-hex-1:5(4)unknown(4)amino	0	0	0	0	0	4	0	4	0	0	4
441	b-dglc-hex-1:5(3)unknown	0	0	0	0	3	0	0	4	0	0	4
442	a-dgal-hex-1:5|6:d(4)unknown(4)amino	0	0	0	0	1	2	0	1	3	0	4
443	x-dtal-hex-0:0|1:aldi(5)anhydro	0	1	0	0	1	1	0	4	0	0	4
444	a-dman-hex-1:5(3)phosphate	0	0	0	0	0	2	0	4	0	0	4
445	b-dgro-dgal-non-2:6|1:a|2:keto|3:d(5)n-acetyl	0	0	0	0	2	0	0	2	0	2	4
446	a-dtal-hex-1:5|6:d(3)methyl	0	0	1	0	0	0	0	3	1	0	4
447	a-dxyl-pen-1:5	0	0	0	0	0	1	0	1	0	3	4
448	b-dglc-hex-1:5(2)n-acetyl(3)acetyl(4)phosphate	0	0	0	0	0	1	0	4	0	0	4
449	a-lalt-hex-1:4|6:d	0	0	0	0	1	0	0	0	4	0	4
450	b-dglc-hex-1:5(2)n-sulfate(6)sulfate	0	0	0	0	0	0	0	0	0	4	4
451	x-dgal-hex-0:0|1:aldi(2)unknown(2)amino	0	0	0	0	0	0	0	0	0	4	4
452	b-dglc-hex-1:5(1)amino(2)n-acetyl	0	0	0	0	0	0	0	0	0	4	4
453	b-dgal-hex-1:5(2)n-acetyl(3)sulfate	0	0	0	0	0	0	0	0	0	4	4
454	x-dman-hex-0:0|1:aldi(5)anhydro(6)sulfate	0	0	0	0	0	0	0	0	0	4	4
455	a-dido-hex-1:5|6:a(2)sulfate	0	0	0	0	0	0	0	0	0	4	4
456	b-dglc-hex-1:5|6:a(3)sulfate	0	0	0	0	0	0	0	0	0	4	4
457	a-dgro-dgal-non-2:6|1:a|2:keto|3:d(1)unknown(1)amino(5)n-acetyl	0	0	0	0	0	0	0	0	0	4	4
458	x-dman-hex-0:0|1:aldi(4)sulfate(5)anhydro	0	0	0	0	0	0	0	0	0	4	4
459	x-dxyl-pen-0:0|1:aldi(2)phosphate	0	0	0	0	0	0	0	0	0	4	4
460	x-dxyl-pen-x:x	0	0	0	0	0	0	0	2	0	2	4
461	b-dgro-dgal-hep-1:5(4)methyl	0	0	0	0	0	0	0	4	0	0	4
462	a-dglc-hex-1:5(2)n-acetyl(3)methyl	0	0	0	0	0	0	0	4	0	0	4
463	a-xgal-hex-1:5|6:d	0	0	0	0	0	0	0	4	0	0	4
464	a-lgal-hex-1:5|6:d(4)methyl	0	0	0	0	0	0	0	4	0	0	4
465	b-dara-hex-2:6|2:keto	0	0	1	0	2	1	0	3	0	0	3
466	b-dman-hep-1:5|6:d(2)acetyl	0	0	0	1	2	1	0	1	2	0	3
467	b-dgal-hex-1:4(5)acetyl(6)acetyl	0	2	0	0	1	0	0	0	3	0	3
468	a-ltal-hex-1:5|6:d(2)n-acetyl	0	3	0	0	0	0	0	0	3	0	3
469	a-dgal-hex-1:5(2)n-acetyl(6)acetyl	0	2	0	0	1	0	0	0	3	0	3
470	b-lman-hex-x:x|6:d	0	3	0	0	0	0	0	1	2	0	3
471	a-dman-hex-1:5|6:d(3)unknown	0	3	0	0	0	0	0	3	0	0	3
472	a-dman-hex-1:5(4)(6)(s)-pyruvate(4)(6)(s)-pyruvate	1	0	0	0	2	0	0	0	3	0	3
473	a-dgro-dman-hep-1:5(7)phosphate	0	0	0	0	3	0	0	3	0	0	3
474	a-dara-hex-2:5|2:keto(6)acetyl	0	0	0	0	3	0	0	0	3	0	3
475	a-dgal-hex-x:x|6:d(2)n-acetyl	0	0	0	0	3	0	0	2	1	0	3
476	a-dglc-hex-1:5(4)unknown	2	0	0	0	1	0	0	3	0	0	3
477	a-dgal-hex-1:5(2)acetyl(6)acetyl	0	0	0	0	2	1	0	0	3	0	3
478	b-xman-hex-1:5|6:d	0	3	0	0	0	0	0	0	3	0	3
479	a-lglc-hex-1:5|6:d(2)n-acetyl(4)phosphate	0	0	0	0	2	1	0	3	0	0	3
480	x-lgal-hex-0:0|1:aldi|6:d(2)n-acetyl	0	0	0	0	2	1	0	3	0	0	3
481	b-dman-hex-1:5(2)acetyl(3)acetyl	2	0	0	0	0	1	0	0	3	0	3
482	a-dgro-lglc-hep-1:5(6)methyl	0	0	0	0	0	0	3	0	3	0	3
483	a-lgro-dman-hep-1:5(6)phosphate(7)phosphate	0	0	0	3	0	0	0	3	0	0	3
484	a-dglc-hex-1:5|6:d(4)unknown(4)amino	0	0	0	0	2	1	0	0	3	0	3
485	a-dgro-dtal-oct-x:x|1:a|2:keto	0	0	0	2	0	1	0	3	0	0	3
486	a-dman-hex-1:5(4)methyl	1	0	2	0	0	0	0	3	0	0	3
487	a-lman-hex-1:5|6:d(2)unknown	2	1	0	0	0	0	0	3	0	0	3
488	x-dglc-hex-x:x(2)n-acetyl(3)unknown	0	0	0	1	2	0	0	3	0	0	3
489	a-xman-hex-1:5|6:d	1	2	0	0	0	0	0	1	2	0	3
490	b-dgal-hex-1:5|6:d(2)amino(4)amino	0	0	0	3	0	0	0	3	0	0	3
491	a-lgro-dman-hep-1:5(6)ethanolamine	0	0	0	0	0	2	1	3	0	0	3
492	a-dtal-hex-1:5|6:d(4)acetyl	0	0	0	1	1	1	0	0	3	0	3
493	x-dman-hex-0:0|1:aldi|6:d	0	0	0	1	0	2	0	3	0	0	3
494	b-dman-hex-1:5|6:d(4)n-acetyl	0	0	0	0	3	0	0	0	3	0	3
495	a-dman-oct-2:6|1:a|2:keto|3:d(4)phosphate(8)phosphate	0	0	0	0	0	3	0	3	0	0	3
496	a-dglc-hex-1:5(2)n-acetyl(4)phosphate	0	0	0	0	3	0	0	1	2	0	3
497	b-xara-pen-1:4	3	0	0	0	0	0	0	2	1	0	3
498	b-dgal-hex-1:5|6:a(4)acetyl	0	0	0	0	3	0	0	0	3	0	3
499	a-lman-hex-1:5|6:d(2)n-acetyl	0	0	0	0	1	2	0	0	3	0	3
500	a-lgul-hex-1:5|6:a(2)n-acetyl	0	0	0	0	0	3	0	0	3	0	3
501	b-dglc-hex-1:5(6)methyl	3	0	0	0	0	0	0	3	0	0	3
502	a-lgul-hex-1:5|6:a(2)n-acetyl(3)unknown(3)amino	0	0	0	0	0	3	0	1	2	0	3
503	a-dgal-hex-1:5|6:a(2)sulfate	0	0	0	0	0	3	0	2	1	0	3
504	a-dglc-hex-1:5|6:a(2)acetyl(3)acetyl	0	1	0	0	2	0	0	0	3	0	3
505	x-lgal-hex-x:x|6:d(2)n-acetyl	0	0	0	0	1	2	0	3	0	0	3
506	x-lgro-lman-non-2:6|2:keto|3:d|9:d(5)n-acetyl(7)unknown(7)amino	0	0	1	0	0	2	0	2	1	0	3
507	x-lgul-hex-x:x|1:a(4)n-acetyl(5)n-acetyl	0	0	0	0	0	3	0	3	0	0	3
508	b-dgal-hex-1:5(2)n-acetyl(4)acetyl	0	0	0	0	2	1	0	0	3	0	3
509	a-dglc-hex-1:5|6:a(4)(s)-lactate	0	0	0	0	0	3	0	3	0	0	3
510	a-hep-1:5(7)unknown	0	0	0	0	0	3	0	3	0	0	3
511	a-dgal-hex-1:5|6:a(6)amino	0	0	2	0	1	0	0	2	1	0	3
512	x-dman-oct-x:x|1:a|2:keto|3:d(7)phosphate	0	0	0	0	1	2	0	3	0	0	3
513	b-dglc-hex-1:5(2)n-acetyl(4)(s)-pyruvate	0	1	0	0	2	0	0	0	3	0	3
514	b-hex-x:x	0	0	3	0	0	0	0	3	0	0	3
515	a-lgal-hex-1:5|6:d(3)acetyl	0	0	0	0	3	0	0	0	3	0	3
516	a-lman-hex-x:x|6:d(3)methyl(4)methyl	3	0	0	0	0	0	0	3	0	0	3
517	x-lery-tet-x:x|1:a	0	0	2	0	1	0	0	3	0	0	3
518	b-dglc-hex-1:5|6:d(2)n-acetyl(4)acetyl	0	0	0	0	0	3	0	3	0	0	3
519	a-lgal-hex-1:5|6:d(2)amino	0	0	0	0	0	3	0	3	0	0	3
520	b-dgro-lgal-non-x:x|1:a|2:keto|3:d|9:d(5)n-acetyl(7)n-acetyl	0	0	0	0	0	3	0	2	1	0	3
521	x-dglc-hex-1:5(4)(6)pyruvate(4)(6)pyruvate	0	0	2	0	1	0	0	1	2	0	3
522	a-dman-hex-1:5(3)unknown	0	0	0	0	1	2	0	3	0	0	3
523	a-lgal-hex-1:5|6:d(2)n-acetyl(3)acetyl(4)unknown	0	0	0	0	0	3	0	3	0	0	3
524	x-lman-hex-1:5|6:d(1)unknown(3)methyl(4)methyl	3	0	0	0	0	0	0	3	0	0	3
525	b-dglc-hex-1:5(2)unknown(2)amino(3)unknown	0	0	1	1	1	0	0	3	0	0	3
526	x-xtal-hex-0:0|1:aldi|6:d(3)methyl	3	0	0	0	0	0	0	3	0	0	3
527	b-dglc-hex-1:5(2)unknown(2)amino(3)acetyl	0	0	0	0	3	0	0	0	3	0	3
528	x-dgro-lgal-non-x:x|1:a|2:keto|3:d|9:d(5)amino(7)n-acetyl	0	0	0	0	3	0	0	2	1	0	3
529	a-dglc-hex-1:5|6:d(3)unknown(3)amino	0	0	0	0	3	0	0	0	3	0	3
530	a-dgro-dgal-non-2:6|1:a|2:keto|3:d(5)n-acetyl(7)acetyl(9)acetyl	0	0	0	0	3	0	0	0	3	0	3
531	b-lara-pen-x:x(4)amino	0	0	0	0	3	0	0	3	0	0	3
532	x-xman-hex-1:5	0	0	0	0	3	0	0	0	3	0	3
533	b-dgro-dgal-non-2:6|1:a|2:keto|3:d	3	0	0	0	0	0	0	2	1	0	3
534	b-dglc-hex-1:5|6:d	0	0	0	0	3	0	0	3	0	0	3
535	b-drib-hex-1:4|3:d|6:d	0	0	0	0	3	0	0	1	2	0	3
536	a-lalt-hex-1:5|6:a	0	0	0	0	3	0	0	1	2	0	3
537	x-dgal-hex-1:4	3	0	0	0	0	0	0	2	1	0	3
538	b-dglc-hex-1:5(3)methyl	3	0	0	0	0	0	0	3	0	0	3
539	x-xgul-hex-1:5|6:d	0	0	0	0	3	0	0	0	3	0	3
540	a-dglc-hex-1:5(3)unknown(4)unknown	3	0	0	0	0	0	0	3	0	0	3
541	a-llyx-hex-1:5|2:d|6:d	2	0	0	0	0	0	0	2	0	1	3
542	x-lgro-lman-non-2:6|2:keto|3:d|9:d(5)n-acetyl(7)n-acetyl	0	0	0	0	0	2	0	1	2	0	3
543	x-xery-tet-0:0|1:aldi	0	0	0	0	2	0	0	3	0	0	3
544	b-hex-1:5	0	0	0	1	0	1	0	2	0	1	3
545	b-dglc-hex-1:5(4)phosphate	1	0	0	0	0	0	1	1	2	0	3
546	b-dgal-hex-1:5(6)unknown	0	0	0	0	0	2	0	2	0	1	3
547	b-dglc-hex-1:5(4)(r)-lactate	0	0	0	0	2	0	0	0	3	0	3
548	b-lthr-pen-2:5|2:keto	0	0	0	0	1	0	0	0	3	0	3
549	b-dman-hex-1:5(2)amino	0	1	0	0	0	0	0	2	1	0	3
550	a-dido-hex-1:5|6:a	0	0	0	0	0	0	0	0	0	3	3
551	b-dgal-hex-1:5(2)acetyl(4)acetyl(6)acetyl	0	0	0	0	0	0	0	0	0	3	3
552	a-dman-hex-1:5(4)phosphate	0	0	0	0	0	0	0	1	0	2	3
553	x-dglc-hex-x:x(2)n-sulfate(3)sulfate	0	0	0	0	0	0	0	0	0	3	3
554	a-dgro-dgal-non-2:6|1:a|2:keto|3:d(5)amino(9)acetyl	0	0	0	0	0	0	0	0	0	3	3
555	b-dglc-hex-1:5(1)amino	0	0	0	0	0	0	0	0	0	3	3
556	x-dgal-hex-0:0|1:aldi(2)n-acetyl(4)sulfate	0	0	0	0	0	0	0	0	0	3	3
557	a-dtal-hex-1:5|6:d(2)acetyl(3)methyl	0	0	0	0	0	0	0	3	0	0	3
558	a-lgal-hex-1:5|6:a	0	0	0	0	0	0	0	0	0	3	3
559	b-dman-hex-1:5|6:d(2)methyl(4)amino	0	0	2	0	2	0	0	2	0	0	2
560	a-dglc-hex-1:5(2)amino(6)amino	2	1	0	0	0	0	0	2	0	0	2
561	x-dara-hex-2:5|2:keto	0	0	1	0	0	2	0	2	0	0	2
562	b-lalt-hex-1:4|6:d(3)acetyl	0	0	0	0	2	0	0	0	2	0	2
563	b-dman-oct-2:6|1:a|2:keto|3:d(5)phosphate	0	0	0	0	0	2	0	2	0	0	2
564	b-dgal-hex-1:4(2)acetyl(6)acetyl	0	0	0	0	2	0	0	0	2	0	2
565	x-lgro-lman-non-x:x|1:a|2:keto|3:d|9:d(5)n-acetyl(7)n-formyl	0	0	0	0	0	2	0	2	0	0	2
566	b-lgal-hex-1:5|6:a(2)n-acetyl(4)acetyl	0	0	0	0	0	2	0	1	1	0	2
567	a-dman-hex-1:5|6:d(2)acetyl(4)n-acetyl	0	0	0	0	2	0	0	0	2	0	2
568	a-lman-hex-1:5|6:d(4)amino(4)(s)-lactate	0	0	0	0	0	2	0	1	1	0	2
569	a-hep-1:5(4)phosphate	0	0	0	0	2	0	0	2	0	0	2
570	a-dman-hex-1:5(2)methyl(4)unknown(4)amino	0	0	0	0	0	2	0	2	0	0	2
571	b-dgal-hex-1:5|6:d(3)n-acetyl(4)acetyl	0	0	0	0	2	0	0	0	2	0	2
572	a-lgal-hep-1:5|6:d	0	0	0	0	0	0	2	0	2	0	2
573	b-dalt-hep-1:4|6:d	0	0	0	0	0	0	2	0	2	0	2
574	x-dgal-hex-1:4(2)n-acetyl	0	0	0	0	0	0	2	0	2	0	2
575	b-dara-hex-2:5|2:keto(3)unknown	0	0	0	0	0	0	2	0	2	0	2
576	b-dgal-hex-1:4(2)n-acetyl(3)unknown	0	0	0	0	0	0	2	0	2	0	2
577	b-dglc-hex-1:5(2)unknown(2)amino(3)unknown-(3)amino(4)phosphate(6)unknown	0	0	0	0	0	0	2	2	0	0	2
578	b-lara-hex-2:5|2:keto	0	0	0	0	0	2	0	2	0	0	2
579	a-dgal-hex-1:5(4)(6)(s)-pyruvate(4)(6)(s)-pyruvate	0	0	0	0	2	0	0	0	2	0	2
580	a-dgal-hex-1:5(3)fluoro	0	0	0	0	2	0	0	2	0	0	2
581	a-dgal-hex-1:5(2)n-acetyl(4)(r)-pyruvate	0	0	0	0	2	0	0	0	2	0	2
582	b-dglc-hex-x:x(2)n-acetyl(4)phosphate	0	0	0	0	2	0	0	2	0	0	2
583	b-dgul-hex-1:5|6:a(2)n-acetyl(3)unknown(3)amino	0	0	0	0	0	2	0	0	2	0	2
584	b-dglc-hex-1:5|6:d(3)n-formyl	0	0	0	0	2	0	0	0	2	0	2
585	b-drib-pen-1:4(3)acetyl	0	0	0	0	2	0	0	0	2	0	2
586	a-dgal-hex-1:5(3)unknown	0	0	0	0	2	0	0	1	1	0	2
587	x-dgro-dman-hep-1:5	0	0	0	0	2	0	0	2	0	0	2
588	a-dxyl-hex-1:5|4:keto|6:d(2)amino	0	0	0	0	0	2	0	0	2	0	2
589	a-dglc-hex-1:5(4)phosphate	0	0	0	0	2	0	0	0	2	0	2
590	x-hex-1:5	0	0	0	0	2	0	0	0	2	0	2
591	b-lxyl-pen-1:5(3)methyl	0	0	0	0	0	2	0	0	2	0	2
592	b-dman-hex-1:5(2)n-acetyl(4)acetyl	0	0	0	0	0	2	0	0	2	0	2
593	b-dglc-hex-1:5|6:d(2)n-acetyl(4)unknown(4)amino	0	0	0	0	0	2	0	0	2	0	2
594	b-dman-oct-2:6|1:a|2:keto|3:d(4)phosphate	0	0	0	0	0	2	0	2	0	0	2
595	a-lgro-lman-non-2:6|2:keto|3:d|9:d(5)n-acetyl(7)n-formyl	0	0	0	0	0	2	0	0	2	0	2
596	x-dery-tet-x:x|1:a	0	0	0	0	2	0	0	2	0	0	2
597	b-dgal-hex-1:5(2)n-acetyl(3)acetyl	0	0	0	0	2	0	0	0	2	0	2
598	x-drib-pen-x:x	0	0	0	0	2	0	0	2	0	0	2
599	x-dglc-hex-1:5(2)amino(3)amino	0	0	0	0	0	2	0	2	0	0	2
600	b-dara-pen-x:x(4)amino	0	0	0	0	2	0	0	2	0	0	2
601	b-dglc-hex-1:5|6:a(2)(3)(s)-pyruvate(2)(3)(s)-pyruvate	0	0	0	0	2	0	0	0	2	0	2
602	x-hep-x:x	0	0	0	0	2	0	0	2	0	0	2
603	b-dglc-hex-x:x|6:d(4)unknown(4)amino	0	0	0	0	1	1	0	0	2	0	2
604	a-dglc-hex-1:5|6:d(4)n-acetyl	0	0	0	0	1	1	0	0	2	0	2
605	b-dgal-hex-1:5(3)phosphate(6)phosphate	0	0	0	0	0	2	0	2	0	0	2
606	a-lgro-dman-hep-1:5(4)phosphate(6)phosphate(7)unknown	0	0	0	0	0	2	0	2	0	0	2
607	b-dman-hex-1:5(4)unknown	0	0	0	0	1	1	0	2	0	0	2
608	a-lgro-dgal-non-2:6|1:a|2:keto|3:d|9:d(5)unknown(5)amino(7)n-acetyl	0	0	0	0	1	1	0	0	2	0	2
609	a-dman-oct-2:6|1:a|2:keto|3:d(5)unknown	0	0	0	0	1	1	0	2	0	0	2
610	a-dglc-hex-1:5|6:a(3)acetyl	0	0	0	0	1	0	1	0	2	0	2
611	x-lery-tet-0:0|1:aldi|4:d	0	0	0	0	1	1	0	2	0	0	2
612	a-dglc-hex-1:5|6:d(3)n-acetyl	0	0	0	0	1	1	0	1	1	0	2
613	a-dman-oct-2:6|1:a|2:keto|3:d(2)methyl	0	0	0	0	0	2	0	2	0	0	2
614	b-dgal-hex-1:5(4)(6)(s)-pyruvate(4)(6)(s)-pyruvate	0	0	0	0	2	0	0	0	2	0	2
615	a-drib-hex-x:x|3:d|6:d	0	0	0	0	2	0	0	0	2	0	2
616	a-dman-oct-x:x|1:a|2:keto|3:d(4)phosphate(8)amino	0	0	0	0	0	2	0	2	0	0	2
617	b-xman-hex-1:5	0	0	0	0	2	0	0	0	2	0	2
618	a-dglc-hex-1:5(2)n-acetyl(3)(s)-lactate	0	0	0	0	2	0	0	0	2	0	2
619	a-dglc-hex-1:5(4)acetyl	0	0	0	0	2	0	0	0	2	0	2
620	a-dxyl-pen-1:4	0	0	0	0	2	0	0	0	2	0	2
621	b-dxyl-pen-x:x	0	0	0	0	2	0	0	2	0	0	2
622	a-lara-hex-1:5|2:d|6:d	0	0	0	0	2	0	0	2	0	0	2
623	x-dgro-lgal-non-x:x|1:a|2:keto|3:d|9:d(5)unknown(5)amino(7)n-acetyl	0	0	0	0	2	0	0	2	0	0	2
624	a-dgal-hex-1:5|6:a(4)acetyl(6)unknown	0	0	0	0	2	0	0	0	2	0	2
625	b-dglc-hex-1:5(2)unknown(2)amino(4)phosphate(6)unknown	0	0	0	0	2	0	0	2	0	0	2
626	x-dglc-hex-x:x|6:a(2)n-acetyl(3)n-acetyl	0	0	0	0	0	2	0	2	0	0	2
627	a-dxyl-hex-1:5|3:d	0	0	0	0	2	0	0	2	0	0	2
628	a-lery-hex-x:x|4:d|4,5:enx|6:a(2)amino	0	0	0	0	0	2	0	2	0	0	2
629	a-lgul-hex-1:5|6:a(2)n-acetyl(3)acetyl	0	0	0	0	0	2	0	0	2	0	2
630	a-dglc-hex-1:5(2)n-acetyl(4)(r)-lactate(6)acetyl	0	0	0	0	2	0	0	0	2	0	2
631	x-lgal-hex-x:x|6:d(2)unknown(2)amino	0	0	0	0	2	0	0	2	0	0	2
632	b-dthr-pen-x:x|2:keto	0	0	0	0	2	0	0	0	2	0	2
633	x-dgal-hex-x:x|6:a(6)unknown	0	0	0	0	2	0	0	2	0	0	2
634	b-dglc-hex-1:5|6:d(2)unknown(2)amino(4)unknown(4)amino	0	0	0	0	0	2	0	0	2	0	2
635	a-dglc-hex-1:5|6:d(2)acetyl(3)n-acetyl(4)acetyl	0	0	0	0	2	0	0	0	2	0	2
636	a-dgro-dgal-non-2:6|1:a|2:keto|3:d|9:d(5)unknown(5)amino(7)n-acetyl(8)acetyl	0	0	0	0	0	2	0	0	2	0	2
637	a-lgal-hex-1:5|6:a(2)n-acetyl(3)acetyl	0	0	0	0	0	2	0	0	2	0	2
638	x-lgro-lman-non-2:6|2:keto|3:d|9:d(5)n-acetyl(7)amino	0	0	0	0	2	0	0	1	1	0	2
639	a-dgal-hex-1:5|6:a(3)acetyl(6)unknown	0	0	0	0	2	0	0	0	2	0	2
640	x-lgro-dglc-hep-1:5	0	0	0	0	0	2	0	2	0	0	2
641	x-dglc-hex-1:5|6:a(2)n-acetyl(3)n-acetyl	0	0	0	0	0	2	0	2	0	0	2
642	b-lgro-dglc-hep-1:5	0	0	0	0	0	2	0	2	0	0	2
643	b-dglc-hex-1:5(4)formyl	0	0	0	0	2	0	0	0	2	0	2
644	b-dglc-hex-1:5(-1)unknown	0	0	0	0	0	2	0	2	0	0	2
645	a-dgal-hex-1:5(2)amino(6)phosphate	0	0	0	0	2	0	0	2	0	0	2
646	b-dgal-hex-1:5(2)n-acetyl(6)acetyl	0	0	0	0	2	0	0	0	2	0	2
647	x-dgul-hex-1:5|6:d	0	0	0	0	2	0	0	1	1	0	2
648	b-dgal-hex-1:5|6:d(3)n-acetyl	0	0	0	0	2	0	0	0	2	0	2
649	a-dgal-hex-1:5(2)acetyl(4)phosphate	0	0	0	0	2	0	0	0	2	0	2
650	a-dglc-hex-1:5|6:d(2)n-acetyl(3)unknown	0	0	0	0	0	2	0	0	2	0	2
651	a-dgro-lgal-non-x:x|1:a|2:keto|3:d|9:d(5)amino(7)n-acetyl	0	0	0	0	2	0	0	1	1	0	2
652	b-dglc-hex-1:5(2)n-acetyl(4)(s)-lactate	0	0	0	0	2	0	0	0	2	0	2
653	x-hex-x:x(2)n-acetyl(3)unknown	0	0	0	0	2	0	0	2	0	0	2
654	b-dglc-hex-x:x|6:a	0	0	0	0	0	2	0	0	2	0	2
655	a-lgul-hex-1:5|6:a(2)amino	0	0	0	0	0	2	0	1	1	0	2
656	x-dglc-hex-x:x|6:d(3)unknown(3)amino	0	0	0	0	0	2	0	2	0	0	2
657	a-ltal-hex-x:x|6:d(2)n-acetyl	0	0	0	0	0	2	0	0	2	0	2
658	a-dglc-hex-1:5|6:d(4)amino	0	0	0	0	0	2	0	1	1	0	2
659	a-lman-hex-1:5|6:d(4)acetyl	0	0	0	0	2	0	0	0	2	0	2
660	x-lgro-lman-non-2:6|2:keto|3:d|9:d(5)unknown(5)amino(7)n-formyl	0	0	0	0	0	2	0	2	0	0	2
661	a-lgal-hex-1:5(6)sulfate	0	0	0	0	0	2	0	2	0	0	2
662	b-dgal-hex-1:5|6:a(3)acetyl(4)acetyl	0	0	0	0	2	0	0	0	2	0	2
663	a-lalt-hex-1:5|6:a(2)acetyl	0	0	0	0	2	0	0	1	1	0	2
664	x-lgul-hex-x:x|6:a(2)n-acetyl(3)n-acetyl	0	0	0	0	0	2	0	2	0	0	2
665	a-dxyl-hex-1:5|3:d|6:d(4)unknown(4)acetyl	0	0	0	0	2	0	0	0	2	0	2
666	b-dgul-oct-x:x|3:d|6:d|8:d(4)unknown	0	0	0	0	2	0	0	0	2	0	2
667	x-dglc-hex-1:5(2)unknown(2)amino(3)unknown	0	0	0	0	2	0	0	2	0	0	2
668	a-dglc-hex-1:5(2)unknown(2)amino(3)acetyl(6)phosphate	0	0	0	0	2	0	0	0	2	0	2
669	a-dglc-hex-1:5(2)n-acetyl(3)unknown(6)acetyl	0	0	0	0	2	0	0	0	2	0	2
670	b-dgal-hex-1:5(3)(4)pyruvate(3)(4)pyruvate	0	0	0	0	2	0	0	1	1	0	2
671	b-hex-1:5(2)n-acetyl(3)unknown	0	0	0	0	2	0	0	2	0	0	2
672	b-dgal-hex-1:5|6:a(4)phosphate(6)unknown	0	0	0	0	2	0	0	2	0	0	2
673	b-drib-hex-1:5|3:d|6:d	0	0	0	0	2	0	0	1	1	0	2
674	a-lman-hex-1:5|6:d(2)methyl(3)methyl(4)methyl	2	0	0	0	0	0	0	2	0	0	2
675	x-xman-hex-1:5|6:d(3)methyl	2	0	0	0	0	0	0	2	0	0	2
676	x-dara-pen-x:x	2	0	0	0	0	0	0	2	0	0	2
677	a-lman-hex-x:x|6:d(3)methyl	2	0	0	0	0	0	0	2	0	0	2
678	x-dman-hex-x:x(3)methyl	2	0	0	0	0	0	0	2	0	0	2
679	a-lman-hex-1:5|6:d(3)(x)-lactate	1	0	0	0	0	1	0	0	2	0	2
680	a-dgal-hex-1:5(4)methyl	0	0	2	0	0	0	0	1	1	0	2
681	b-dtal-hex-1:5|6:d(3)methyl	0	0	2	0	0	0	0	0	2	0	2
682	x-dman-hex-1:5(2)unknown	2	0	0	0	0	0	0	2	0	0	2
683	a-lgal-hex-1:5|6:d(3)methyl	2	0	0	0	0	0	0	2	0	0	2
684	a-dglc-hex-1:5(2)unknown(3)unknown(6)unknown	2	0	0	0	0	0	0	2	0	0	2
685	b-lxyl-pen-1:5(3)unknown	2	0	0	0	0	0	0	2	0	0	2
686	a-dglc-hex-1:5(2)unknown(3)unknown(4)unknown	2	0	0	0	0	0	0	2	0	0	2
687	b-dglc-hex-1:5(3)methyl(6)methyl	2	0	0	0	0	0	0	2	0	0	2
688	a-dara-hex-1:5|2:d|6:d(4)methyl	2	0	0	0	0	0	0	2	0	0	2
689	b-dall-hex-1:5(2)n-acetyl	2	0	0	0	0	0	0	2	0	0	2
690	a-dglc-hex-1:5(3)unknown(4)unknown(6)unknown	2	0	0	0	0	0	0	2	0	0	2
691	a-lara-hex-1:5|2:d|6:d(4)methyl	2	0	0	0	0	0	0	2	0	0	2
692	x-dlyx-hex-x:x|1:a|2:keto	2	0	0	0	0	0	0	2	0	0	2
693	a-dgal-hex-1:5(4)acetyl	0	0	1	0	1	0	0	1	1	0	2
694	a-lthr-hex-1:5|4:d|4,5:enx	0	0	0	0	2	0	0	2	0	0	2
695	x-dgro-tri-0:0|1:aldi(1)unknown	1	1	0	0	0	0	0	2	0	0	2
696	x-dgro-dgal-non-2:6|1:a|2:keto|3:d	1	0	0	0	1	0	0	1	1	0	2
697	a-dgal-hex-1:5|6:a(2)acetyl(3)acetyl	0	1	0	0	1	0	0	0	2	0	2
698	b-dglc-hex-1:5|6:a(6)amino	0	0	2	0	0	0	0	2	0	0	2
699	a-lgal-hex-1:5|6:d(2)n-acetyl(3)acetyl	0	1	0	0	1	0	0	0	2	0	2
700	x-dthr-tet-x:x|1:a	0	1	0	0	1	0	0	2	0	0	2
701	b-dxyl-hex-1:5|1:keto|4:keto(2)amino	0	0	1	0	0	1	0	1	1	0	2
702	b-dglc-hex-1:5|6:a(4)methyl	1	0	1	0	0	0	0	1	1	0	2
703	b-dxyl-pen-1:5(3)methyl	1	0	0	0	0	1	0	1	1	0	2
704	b-dgal-hex-1:4(6)acetyl	0	1	0	0	0	1	0	0	2	0	2
705	b-hex-1:5|6:d(3)unknown(3)amino	0	0	2	0	0	0	0	2	0	0	2
706	a-dgal-hex-1:5(2)(3)(s)-pyruvate(2)(3)(s)-pyruvate	0	1	0	0	1	0	0	0	2	0	2
707	a-xman-hex-1:5	1	0	0	0	1	0	0	1	1	0	2
708	b-dxyl-hex-1:5|1:keto|4:keto(2)n-acetyl	0	1	0	0	0	1	0	0	2	0	2
709	a-lglc-hex-1:5	0	1	0	0	0	1	0	0	2	0	2
710	a-dgro-dgal-non-2:6|1:a|2:keto|3:d(5)methyl	0	0	2	0	0	0	0	0	2	0	2
711	b-dglc-hex-x:x(6)phosphate	0	1	0	0	0	1	0	2	0	0	2
712	b-hex-1:5|6:a(2)methyl	0	0	2	0	0	0	0	1	1	0	2
713	a-dglc-hex-1:5|6:a(2)acetyl	0	1	0	0	1	0	0	0	2	0	2
714	x-dlyx-hep-x:x|1:a|2:keto|3:d|7:a	0	0	2	0	0	0	0	2	0	0	2
715	b-dglc-hex-1:5|6:a(2)n-acetyl(3)n-acetyl(6)amino	0	0	0	2	0	0	0	0	2	0	2
716	x-dgal-hex-1:5(4)(6)pyruvate(4)(6)pyruvate	0	0	1	0	1	0	0	1	1	0	2
717	a-dlyx-hex-2:6|1:a|2:keto	2	0	0	0	0	0	0	0	2	0	2
718	a-dman-hex-1:5(2)n-acetyl(6)phosphate	0	0	0	2	0	0	0	2	0	0	2
719	x-ltal-hex-1:5|6:d	0	2	0	0	0	0	0	1	1	0	2
720	x-dman-hex-0:0|1:aldi(3)unknown	2	0	0	0	0	0	0	2	0	0	2
721	b-dman-hex-1:5(4)(x)-lactate	2	0	0	0	0	0	0	1	1	0	2
722	b-lara-pen-1:4(5)unknown	2	0	0	0	0	0	0	2	0	0	2
723	a-lara-pen-1:4(5)unknown	2	0	0	0	0	0	0	2	0	0	2
724	b-dgal-hex-1:5(3)(s)-lactate	0	2	0	0	0	0	0	2	0	0	2
725	a-dgal-hex-1:5|6:d(2)n-acetyl(4)unknown(4)amino	0	2	0	0	0	0	0	2	0	0	2
726	x-dgro-tri-0:0|1:aldi(2)unknown	1	1	0	0	0	0	0	1	1	0	2
727	b-dgal-hex-1:5|6:d	1	0	0	0	1	0	0	1	1	0	2
728	a-dglc-hex-1:5|6:a(6)unknown	1	0	0	0	1	0	0	0	2	0	2
729	b-dglc-hex-1:5|6:d(2)methyl(4)unknown(4)amino	0	2	0	0	0	0	0	2	0	0	2
730	a-dglc-hex-1:5(2)acetyl(3)acetyl	0	2	0	0	0	0	0	0	2	0	2
731	b-lman-hex-1:5|6:d(2)acetyl(3)phosphate	0	2	0	0	0	0	0	0	2	0	2
732	a-dglc-hex-x:x|6:d(4)unknown(4)amino	2	0	0	0	0	0	0	2	0	0	2
733	b-dglc-hex-1:5(2)unknown(2)amino(3)unknown(4)unknown	0	0	2	0	0	0	0	2	0	0	2
734	a-dgal-hex-1:5|6:d(2)methyl(3)methyl(4)unknown(4)amino	2	0	0	0	0	0	0	2	0	0	2
735	x-xgro-tri-0:0|1:aldi(-1)phosphate	2	0	0	0	0	0	0	2	0	0	2
736	a-lgal-hex-1:5|6:d(2)methyl(4)methyl	2	0	0	0	0	0	0	2	0	0	2
737	x-dgal-hex-1:5|6:a	2	0	0	0	0	0	0	2	0	0	2
738	x-dglc-hex-1:5(-1)acetyl(2)n-acetyl	0	0	0	2	0	0	0	2	0	0	2
739	a-lgro-dman-hep-1:5(3)phosphate(7)phosphate	0	0	0	2	0	0	0	2	0	0	2
740	a-dman-hex-1:5(2)n-acetyl(3)acetyl	0	0	0	2	0	0	0	0	2	0	2
741	x-xtal-hex-1:5|6:d	2	0	0	0	0	0	0	2	0	0	2
742	x-hep-1:5(3)phosphate	0	0	0	2	0	0	0	2	0	0	2
743	b-dgal-hex-1:4(5)unknown	2	0	0	0	0	0	0	2	0	0	2
744	a-lara-pen-1:5(4)amino	0	0	0	1	1	0	0	2	0	0	2
745	a-dglc-hex-1:5(2)unknown(3)unknown	2	0	0	0	0	0	0	2	0	0	2
746	a-dglc-hex-1:5(4)unknown(6)unknown	2	0	0	0	0	0	0	2	0	0	2
747	x-dglc-hex-x:x|6:d(2)n-acetyl(4)unknown(4)amino	0	0	0	0	0	1	0	2	0	0	2
748	x-hex-x:x(2)n-acetyl	0	0	0	1	0	0	0	1	0	1	2
749	a-dglc-hex-1:5(4)methyl	0	0	1	0	0	0	0	0	1	1	2
750	b-dgal-hex-1:4|6:d	0	0	0	0	1	0	0	0	2	0	2
751	a-dglc-hex-1:5|6:d(2)n-acetyl(4)amino	0	0	0	1	0	0	0	1	1	0	2
752	x-lgro-dman-hep-x:x(4)phosphate	0	0	0	0	0	1	0	2	0	0	2
753	b-dglc-hex-1:5|6:a(2)n-acetyl	0	1	0	0	0	0	0	0	2	0	2
754	x-dglc-hex-x:x|6:a(3)(r)-lactate	0	0	0	0	0	1	0	2	0	0	2
755	a-dman-hex-1:5|6:d(2)methyl	1	0	0	0	0	0	0	2	0	0	2
756	x-dglc-hex-x:x(2)n-acetyl(6)phosphate	0	0	0	0	1	0	0	1	0	1	2
757	x-dman-hex-x:x|6:a	0	0	0	0	0	1	0	2	0	0	2
758	a-dgal-hex-1:5(3)acetyl	0	0	0	0	0	1	0	0	2	0	2
759	x-xman-hex-x:x|6:d	0	0	0	0	1	0	0	2	0	0	2
760	b-dgal-hex-1:5(4)unknown	0	1	0	0	0	0	0	0	1	1	2
761	b-hex-1:5(2)n-acetyl	0	0	0	0	0	0	0	0	0	2	2
762	x-dglc-hex-0:0|1:aldi|6:d(2)n-acetyl	0	0	0	0	0	0	0	0	0	2	2
763	x-hex-0:0|1:aldi(2)n-acetyl(6)sulfate	0	0	0	0	0	0	0	0	0	2	2
764	a-dgro-dgal-non-2:6|1:a|2:keto|3:d(5)n-acetyl(8)sulfate	0	0	0	0	0	0	0	0	0	2	2
765	x-dglc-hex-0:0|1:aldi|6:a	0	0	0	0	0	0	0	0	0	2	2
766	b-dgal-hex-1:5(2)methyl	0	0	0	0	0	0	0	0	0	2	2
767	a-dgro-dgal-non-x:x|1:a|2:keto|3:d(5)n-acetyl	0	0	0	0	0	0	0	0	0	2	2
768	a-dgal-hex-1:5(2)acetyl(3)acetyl(4)acetyl(6)acetyl	0	0	0	0	0	0	0	0	0	2	2
769	x-hex-0:0|1:aldi(2)n-acetyl	0	0	0	0	0	0	0	0	0	2	2
770	b-dlyx-hex-1:5|2:d	0	0	0	0	0	0	0	0	0	2	2
771	x-xgal-hex-1:5(2)n-acetyl	0	0	0	0	0	0	0	0	0	2	2
772	x-xgal-hex-0:0|1:aldi(2)n-acetyl	0	0	0	0	0	0	0	0	0	2	2
773	x-hex-0:0|1:aldi|3,4:enx	0	0	0	0	0	0	0	0	0	2	2
774	x-dgal-hex-1:5(3)sulfate	0	0	0	0	0	0	0	0	0	2	2
775	x-dman-hex-0:0|1:aldi(1)sulfate(4)sulfate(5)anhydro	0	0	0	0	0	0	0	0	0	2	2
776	b-dglc-hex-1:5(3)(s)-lactate	0	0	0	0	0	0	0	1	1	0	2
777	a-dgal-hex-1:5(6)(s)-lactate	0	0	0	0	0	0	0	2	0	0	2
778	b-dglc-hex-1:5(6)sulfate	0	0	0	0	0	0	0	2	0	0	2
779	a-lman-hex-1:5|6:d(4)(s)-lactate	0	0	0	0	0	0	0	1	1	0	2
780	b-dgal-hex-1:4(5)phosphate	0	0	0	0	0	0	0	1	1	0	2
781	a-dgal-hex-1:5(6)(x)-lactate	0	0	0	0	0	0	0	0	2	0	2
782	a-dxyl-hex-x:x|4:keto|6:d(2)amino	0	0	0	0	0	0	0	0	2	0	2
783	x-lman-hex-1:5|6:d(2)phosphate	0	0	0	0	0	0	0	1	1	0	2
784	b-dman-hex-1:5|6:a(2)n-acetyl(3)amino(6)unknown	0	0	0	0	0	0	0	1	1	0	2
	THOSE OCCURRING ONLY ONCE	58	55	37	38	159	122	25	287	249	31	567
