# Supplementary material for: Statistical analysis of the Bacterial Carbohydrate Structure Data Base (BCSDB): Characteristics and diversity of bacterial carbohydrates in comparison with mammalian glycans
Source: BMC Struct Biol. 2008 Aug 11;8:35. doi: 10.1186/1472-6807-8-35 (PMC2543016; doi:10.1186/1472-6807-8-35)
Supplement: Additional file 4 — Supplementary Table 4: Abundances of all monosaccharide pairs found in bacterial and mammalian carbohydrates. [file 1472-6807-8-35-S4.xls]

## Sheet: Suppl. Table 4
Supplementary Table 4.
Abundances of linked monosaccharide pairs found in bacteria and mammals.
Numbers listed are total occurrences for specific monosaccharide pairs (all linkage types counted); only pairs with more than 5 total occurrences are shown.
The table is sorted according to the total occurrences in all sequences.
Index	Child (donor)	Parent (acceptor)	Actino- bacteria	Bacilli	a-Proteo- bacteria	b-Proteo- bacteria	Entero- bacteria (g-Proteo)	other g-Proteo- bacteria	d,e-Proteo- bacteria	Bacterial oligomers	Bacterial polymers	Mammals	Total in all reported sequences (Col. K,L,M)
1	b-dgal-hex-1:5	b-dglc-hex-1:5(2)n-acetyl		122		74	89	58	82	358	70	4462	4890
2	b-dglc-hex-1:5(2)n-acetyl	a-dman-hex-1:5					25	1		21	5	3110	3136
3	a-dman-hex-1:5	b-dman-hex-1:5				1	30	3		15	21	2742	2778
4	a-dgro-dgal-non-2:6|1:a|2:keto|3:d(5)n-acetyl	b-dgal-hex-1:5		126		25	5	16	63	213	25	1774	2012
5	b-dglc-hex-1:5(2)n-acetyl	b-dgal-hex-1:5		136		84	27	49	35	283	49	1457	1789
6	b-dman-hex-1:5	b-dglc-hex-1:5(2)n-acetyl					11			4	7	1264	1275
7	a-dman-hex-1:5	a-dman-hex-1:5	142		6	6	150	26	7	224	194	749	1167
8	a-lman-hex-1:5|6:d	a-lman-hex-1:5|6:d	13	86	26	39	378	357		230	648		878
9	b-dgal-hex-1:5	b-dglc-hex-1:5	8	198	18	117	30	104	9	398	83	374	855
10	a-lgal-hex-1:5|6:d	b-dglc-hex-1:5(2)n-acetyl					7	1	67	68	7	694	769
11	a-lgro-dman-hep-1:5	a-lgro-dman-hep-1:5			1	78	319	263	18	680	2		682
12	a-lgal-hex-1:5|6:d	b-dgal-hex-1:5		1			14	1	20	26	11	617	654
13	b-dglc-hex-1:5	a-lgro-dman-hep-1:5				147	184	206	33	573			573
14	a-dglc-hex-1:5	a-dglc-hex-1:5	71	51	28	5	164	36	77	333	139	79	551
15	b-dglc-hex-1:5(2)n-acetyl	x-dglc-hex-0:0|1:aldi(2)n-acetyl				1	5	6		12		514	526
16	b-dglc-hex-1:5(2)n-acetyl	x-dglc-hex-x:x(2)n-acetyl			14		3	2		19		476	495
17	b-dglc-hex-1:5(2)n-acetyl	b-dglc-hex-1:5(2)n-acetyl		9	62	1	119	17	8	63	151	278	492
18	b-dglc-hex-1:5	b-dglc-hex-1:5	21	91	166	39	75	104		133	350	8	491
19	a-dman-oct-2:6|1:a|2:keto|3:d	a-dman-oct-2:6|1:a|2:keto|3:d			20	73	241	75	1	444	3		447
20	b-dglc-hex-1:5(2)n-acetyl	x-dgal-hex-0:0|1:aldi(2)n-acetyl										397	397
21	a-dgal-hex-1:5	b-dgal-hex-1:5		5		23	29	77	28	132	35	224	391
22	b-dgal-hex-1:5	b-dgal-hex-1:5	25	43	14	13	84	11	18	64	150	174	388
23	b-dgal-hex-1:5	x-dgal-hex-0:0|1:aldi(2)n-acetyl					1			1		333	334
24	a-lgro-dman-hep-1:5	a-dman-oct-2:6|1:a|2:keto|3:d				97	168	51		315			315
25	b-dglc-hex-1:5	a-dglc-hex-1:5	21	40	39	3	47	133		231	62	1	294
26	a-lgal-hex-1:5|6:d	x-dglc-hex-0:0|1:aldi(2)n-acetyl										280	280
27	a-lgal-hex-1:5|6:d	x-dglc-hex-x:x(2)n-acetyl			3		1		2	10		252	262
28	a-dgal-hex-1:5	a-dgal-hex-1:5	5	31	4	2	156	13	4	50	169	37	256
29	b-dgal-hex-1:5(2)n-acetyl	b-dgal-hex-1:5		1		10	16	4	52	67	14	154	235
30	b-dgal-hex-1:5	b-dgal-hex-1:5(2)n-acetyl		2		1	29	11	37	53	29	127	209
31	b-dgal-hex-1:5	x-dglc-hex-x:x	10	4		5	12	1	1	33		171	204
32	a-lgro-dman-hep-1:5(6)phosphate	a-lgro-dman-hep-1:5				14	79	103	1	200			200
33	a-dgal-hex-1:5(2)n-acetyl	b-dgal-hex-1:5				1	1	1	3	6	2	188	196
34	a-lgro-dman-hep-1:5	x-dman-oct-x:x|1:a|2:keto|3:d				48	86	40	14	187			187
35	a-lgro-dman-hep-1:5	a-lgro-dman-hep-1:5(6)phosphate					79	69	31	179			179
36	a-dglc-hex-1:5	a-lgro-dman-hep-1:5				29	69	71	6	177			177
37	a-dgal-hex-1:5	a-dglc-hex-1:5	1	21	4	2	142	1		156	17	1	174
38	a-dglc-hex-1:5	b-dglc-hex-1:5	6	11	10	2	31	86		115	32	3	150
39	a-dman-hex-1:5|6:d	a-dman-hex-1:5|6:d		8	8	12	9	107	2	23	121		144
40	a-dgal-hex-1:5	a-dman-hex-1:5			21	1	85		2	120	23		143
41	b-dglc-hex-1:5(2)n-acetyl	b-dman-hex-1:5					7	1			8	135	143
42	a-dglc-hex-1:5	a-dgal-hex-1:5	1	12	3		96		4	80	54		134
43	b-dglc-hex-1:5(2)amino(4)phosphate	a-dglc-hex-1:5(2)amino			2	3	66	62		133			133
44	b-dglc-hex-1:5(2)n-acetyl	a-lman-hex-1:5|6:d	3	22	1	3	81	23		61	71		132
45	a-lman-hex-1:5|6:d	a-dgal-hex-1:5	2	17			106	2		73	56		129
46	a-dglc-hex-1:5	b-dgal-hex-1:5		18	1		44	4	62	76	53		129
47	b-dgal-hex-1:5(2)n-acetyl	a-dgal-hex-1:5	1	13		3	38	19	5	33	51	43	127
48	b-dman-hex-1:5	x-dglc-hex-x:x(2)n-acetyl					4			4		123	127
49	b-dgal-hex-1:5(2)n-acetyl	b-dglc-hex-1:5(2)n-acetyl					6			1	5	121	127
50	b-dglc-hex-1:5	b-dgal-hex-1:5	4	77	13	4	24	4		71	51	1	123
51	b-dgal-hex-1:5	a-lgro-dman-hep-1:5				2	18	37	45	104			104
52	a-lgro-dman-hep-1:5	a-dman-oct-2:6|1:a|2:keto|3:d(4)phosphate				5		88	1	101			101
53	a-dman-oct-2:6|1:a|2:keto|3:d	b-dglc-hex-1:5(2)amino(4)phosphate			2	1	67	30		100			100
54	a-dglc-hex-1:5	a-lman-hex-1:5|6:d		22		3	57	15		40	59		99
55	b-dgal-hex-1:5	a-dgro-dman-hep-1:5					3	32	61	98			98
56	a-dgro-dman-hep-1:5	a-dgro-dman-hep-1:5		1			13	11	72	92	5		97
57	a-dgro-dgal-non-2:6|1:a|2:keto|3:d(5)n-glycolyl	b-dgal-hex-1:5										93	93
58	a-dgro-dgal-non-2:6|1:a|2:keto|3:d(5)n-acetyl	a-dgro-dgal-non-2:6|1:a|2:keto|3:d(5)n-acetyl				11	16	1	19	22	22	48	92
59	b-dgal-hex-1:5(2)n-acetyl	b-dgal-hex-1:5(2)n-acetyl		8		2	64	12	3	4	86	1	91
60	b-dgal-hex-1:5	b-dglc-hex-1:5(2)n-acetyl(6)sulfate										89	89
61	a-dgro-dman-hep-1:5	a-lgro-dman-hep-1:5					15	2	68	85			85
62	b-dgal-hex-1:5	a-dgal-hex-1:5(2)n-acetyl	3	10			23	1	1	10	28	46	84
63	a-dman-hex-1:5	a-lman-hex-1:5|6:d	3				76	1		49	32		81
64	a-dara-pen-1:4	a-dara-pen-1:4	80							68	12		80
65	a-dglc-hex-1:5	a-dman-hex-1:5			5	1	12	2		24	12	44	80
66	a-dglc-hex-1:5(2)amino	a-dgal-hex-1:5|6:a					75			78			78
67	a-dglc-hex-1:5(6)methyl	a-dglc-hex-1:5(6)methyl	77							76	1		77
68	a-lman-hex-1:5|6:d	b-dglc-hex-1:5	12	3	23	6	8	24		44	31		75
69	b-dglc-hex-1:5	a-lman-hex-1:5|6:d	16	7	11	8	21	12		38	37		75
70	b-dgal-hex-1:5	x-dgal-hex-x:x(2)n-acetyl		2			3		1	5		69	74
71	a-dman-oct-2:6|1:a|2:keto|3:d	b-dglc-hex-1:5(2)amino				3	27	27		73			73
72	a-lgro-dman-hep-1:5	a-lgro-dman-hep-1:5(7)phosphate							72	72			72
73	a-dglc-hex-1:5(2)n-acetyl	a-lgro-dman-hep-1:5				58	6	8		71			71
74	a-dman-hex-1:5(3)methyl	a-dman-hex-1:5(3)methyl	69						1	68	2		70
75	b-dglc-hex-1:5|6:a	b-dglc-hex-1:5|6:a	1	3	29		26	11		20	50		70
76	a-dgro-dman-hep-1:5	a-dgal-hex-1:5|6:a					69			69			69
77	b-dgal-hex-1:5	a-dglc-hex-1:5	1	5	2	13	20	25		50	16	1	67
78	a-dgal-hex-1:5(2)n-acetyl	a-dgal-hex-1:5(2)n-acetyl	1	4		5	40	9	4	6	58	2	66
79	a-dgal-hex-1:5|6:a	a-lgro-dman-hep-1:5(6)phosphate					66			66			66
80	a-lgro-dman-hep-1:5	a-lgro-dman-hep-1:5(4)phosphate					64	2		66			66
81	a-dgal-hex-1:5|6:a	a-lgro-dman-hep-1:5					64			64			64
82	a-lgro-dman-hep-1:5	a-dgro-dman-hep-1:5					57	7		64			64
83	a-dgro-dgal-non-2:6|1:a|2:keto|3:d(5)n-acetyl	x-dgal-hex-0:0|1:aldi(2)n-acetyl										64	64
84	b-lman-hex-1:5|6:d	b-lman-hex-1:5|6:d		16	9	1	27	9		6	56		62
85	a-lgro-dman-hep-1:5(7)phosphate	x-dman-oct-x:x|1:a|2:keto|3:d							62	62			62
86	b-dglc-hex-1:5(2)n-acetyl(6)sulfate	b-dgal-hex-1:5										62	62
87	b-dglc-hex-1:5	a-dgal-hex-1:5	5	10	3		34	6		19	42		61
88	b-dgal-hex-1:5	x-dglc-hex-x:x(2)n-acetyl		1		2	3		6	16		45	61
89	a-lman-hex-1:5|6:d	b-dglc-hex-1:5(2)n-acetyl	2	1	3	1	48	5		41	18		59
90	b-dgal-hex-1:4	b-dgal-hex-1:4	26	7			19	6		12	46		58
91	a-dgal-hex-1:5	b-dglc-hex-1:5	3	4		3	35	5		24	32	2	58
92	b-dman-hex-1:5	b-dman-hex-1:5	3			1	28	7		6	41	11	58
93	b-dglc-hex-1:5|6:a	b-dglc-hex-1:5		9	34	7	2	7		18	40		58
94	a-dglc-hex-1:5	b-dglc-hex-1:5|6:a			16		40	2		13	45		58
95	b-dglc-hex-1:5	b-dglc-hex-1:5(2)n-acetyl		29		1	15	1		30	16	11	57
96	b-dgal-hex-1:5|6:a	a-lgro-dman-hep-1:5					57			57			57
97	a-lman-hex-1:5|6:d	a-dglc-hex-1:5	5	5			18	28		29	27		56
98	a-dglc-hex-1:5(2)n-acetyl	a-dglc-hex-1:5(2)n-acetyl		3		1	48	4			56		56
99	b-dgal-hex-1:5	a-dgal-hex-1:5	1	13	1	2	29	2	1	10	40	5	55
100	a-dgal-hex-1:5(2)n-acetyl	b-dgal-hex-1:5(2)n-acetyl	1	2		2	32	7	2	8	37	10	55
101	b-dgal-hex-1:5	a-dglc-hex-1:5(2)n-acetyl		2		1	18	7		9	18	28	55
102	b-dglc-hex-1:5(2)n-acetyl	x-dgal-hex-x:x(2)n-acetyl						1		1		54	55
103	a-dgro-dgal-non-2:6|1:a|2:keto|3:d(5)n-acetyl	b-dglc-hex-1:5(2)n-acetyl										55	55
104	b-dglc-hex-1:5(2)n-acetyl	b-dglc-hex-1:5|6:a		2			20	3		14	17	23	54
105	b-dglc-hex-1:5(2)n-acetyl	a-dgal-hex-1:5					29	3	10	8	42	2	52
106	a-lgro-dman-hep-1:5(4)phosphate	a-dman-oct-2:6|1:a|2:keto|3:d					48	2		50			50
107	a-dglc-hex-1:5(2)amino	a-lgro-dman-hep-1:5				12	14	23		49			49
108	a-lgal-hex-1:5|6:d	a-lgal-hex-1:5|6:d	1	1	5	1	28	3	4	4	41	3	48
109	b-dglc-hex-1:5(2)n-acetyl	x-dgal-hex-x:x		6		1	5			11		37	48
110	a-lman-hex-1:5|6:d	b-dgal-hex-1:5		5	2		38	2		15	33		48
111	b-dglc-hex-1:5(2)n-acetyl	x-dgal-hex-0:0|1:aldi							11	11		37	48
112	b-dglc-hex-1:5|6:a	a-dgal-hex-1:5		1			44	2		16	31		47
113	a-dman-hex-1:5	a-dman-oct-2:6|1:a|2:keto|3:d			14		1	10		47			47
114	a-dglc-hex-1:5(2)n-acetyl	b-dgal-hex-1:5		2		2	7			3	8	35	46
115	b-dglc-hex-1:5|6:a	b-dgal-hex-1:5					20	2		2	20	24	46
116	b-dglc-hex-1:5(2)n-acetyl	a-dgro-dman-hep-1:5						1	45	46			46
117	a-lman-hex-1:5|6:d	b-lman-hex-1:5|6:d		16	1	2	18	8		7	38		45
118	b-dglc-hex-1:5	b-dgal-hex-1:4	5	38				2		8	36		44
119	a-dgal-hex-1:5	b-dglc-hex-1:5(2)n-acetyl		5			24	3	8	20	20	4	44
120	b-lara-pen-1:5(4)amino	a-dman-oct-2:6|1:a|2:keto|3:d					44			44			44
121	b-dglc-hex-1:5|6:a	a-lman-hex-1:5|6:d	2				39	2		15	28		43
122	a-dman-hex-1:5	b-dglc-hex-1:5			8	2	19	9		12	26	5	43
123	a-lgro-dman-hep-1:5(4)phosphate	a-lgro-dman-hep-1:5(4)phosphate					43			43			43
124	a-dgal-hex-1:5|6:d(3)n-acetyl	a-lman-hex-1:5|6:d					1	42		12	31		43
125	b-dglc-hex-1:5|6:a	b-dglc-hex-1:5(2)n-acetyl		1			9	1	1	7	12	23	42
126	a-dgro-dman-hep-1:5	b-dglc-hex-1:5						40		42			42
127	b-dman-hex-1:5	x-dglc-hex-0:0|1:aldi(2)n-acetyl										42	42
128	b-dglc-hex-1:5	a-lgro-dman-hep-1:5(6)phosphate				1		2	38	41			41
129	a-dman-hex-1:5	b-dgal-hex-1:5	1		3	2	33	1		11	29		40
130	b-dglc-hex-1:5	b-dglc-hex-1:5|6:a		5	7	7	15	7		11	29		40
131	a-dglc-hex-1:5(2)n-acetyl	a-lman-hex-1:5|6:d		6	1	5	26	6		14	26		40
132	b-dglc-hex-1:5(6)phosphate	a-lgro-dman-hep-1:5						40		40			40
133	b-dglc-hex-1:5|6:a	a-dman-hex-1:5	1		8		24	6		8	31		39
134	a-lgro-dman-hep-1:5(2)phosphate(4)phosphate	a-dman-oct-2:6|1:a|2:keto|3:d						39		39			39
135	a-dglc-hex-1:5|6:a	a-dman-hex-1:5		1	1	4	31		1	11	27		38
136	a-dglc-hex-1:5	a-lgro-dman-hep-1:5(6)phosphate				5	1	31	1	38			38
137	b-dara-pen-1:4	a-dara-pen-1:4	37							37			37
138	a-dman-hex-1:5|6:d(4)n-acetyl	a-dman-hex-1:5|6:d(4)n-acetyl			20		32	5			37		37
139	a-dgal-hex-1:5(2)amino	a-dgal-hex-1:5|6:a				1	36			36	1		37
140	b-dglc-hex-1:5(2)amino	a-dglc-hex-1:5(2)amino					22	4		37			37
141	a-dglc-hex-1:5	a-lgro-dman-hep-1:5(4)phosphate					36			36			36
142	b-dglc-hex-1:5(2)n-acetyl	a-dgal-hex-1:5(2)n-acetyl					10	2	2	7	7	22	36
143	b-dglc-hex-1:5(2)amino	b-dgal-hex-1:5		34		1				33	2		35
144	b-dgal-hex-1:5	b-dglc-hex-1:5(2)amino		32		1				32	1	2	35
145	b-dglc-hex-1:5(2)unknown(2)amino-(3)unknown(4)phosphate	a-dglc-hex-1:5(2)unknown(2)amino(3)unknown			1	4	27	3	2	35			35
146	a-dgal-hex-1:5	a-dglc-hex-1:5(2)n-acetyl		3	1	3	24	2	1	23	11		34
147	b-dgal-hex-1:5	x-dglc-hex-0:0|1:aldi		1						1		33	34
148	x-dgal-hex-0:0(2)n-acetyl	a-dgal-hex-1:5(2)amino					34			34			34
149	b-dglc-hex-1:5	b-dglc-hex-1:5(2)amino		33						32	1		33
150	a-dgal-hex-1:5|6:a	a-dgal-hex-1:5|6:a		5			15	3		9	24		33
151	a-dxyl-hex-1:5|3:d|6:d	a-dman-hex-1:5					33			25	8		33
152	b-dglc-hex-1:5(2)n-acetyl	a-dglc-hex-1:5	1	4			18	2	1	12	14	6	32
153	b-dgal-hex-1:5(6)sulfate	b-dglc-hex-1:5(2)n-acetyl										32	32
154	a-dgro-dgal-non-2:6|1:a|2:keto|3:d(5)n-acetyl	b-dgal-hex-1:5(2)n-acetyl										32	32
155	b-dman-hex-1:5	a-lman-hex-1:5|6:d			3	1	24	2		8	23		31
156	b-dglc-hex-1:5(2)amino	x-dglc-hex-0:0|1:aldi(2)amino				3	3	24		31			31
157	b-dman-hex-1:5	a-dman-hex-1:5				1	10	11		12	10	9	31
158	b-lara-pen-1:5(4)amino	x-dman-oct-x:x|1:a|2:keto|3:d					31			31			31
159	a-dglc-hex-1:5(2)n-acetyl	a-dglc-hex-1:5		2			28			27	3		30
160	b-dglc-hex-1:5	a-dgal-hex-1:5(2)unknown(2)amino						30		30			30
161	b-lman-hex-1:5|6:d	b-dglc-hex-1:5	3	22	1	1	2	1		6	23		29
162	a-dgal-hex-1:5|6:a	a-dman-hex-1:5			17		12			17	12		29
163	b-dgal-hex-1:5|6:a	b-dglc-hex-1:5					29			29			29
164	b-dman-hex-1:5	b-dglc-hex-1:5	8		1		4	8		13	15		28
165	b-dglc-hex-1:5|6:a	b-dgal-hex-1:5(2)n-acetyl		1			21	4		5	21	2	28
166	a-lgro-dman-hep-1:5(3)phosphate	a-lgro-dman-hep-1:5				26		2		28			28
167	a-dgro-dman-hep-1:5	a-dglc-hex-1:5(2)amino					28			28			28
168	a-dglc-hex-1:5	a-dgal-hex-1:5(2)unknown(2)amino						28		28			28
169	a-dglc-hex-1:5(2)n-sulfate(6)sulfate	a-lido-hex-1:5|6:a(2)sulfate										28	28
170	b-dgal-hex-1:5(6)sulfate	b-dglc-hex-1:5(2)n-acetyl(6)sulfate										28	28
171	a-lgal-hex-1:5|6:d	b-dglc-hex-1:5	3		2		17	2		11	15	1	27
172	x-dglc-hex-1:5	x-dglc-hex-1:5	1	3	4		16	2		11	15	1	27
173	x-dgal-hex-1:5	x-dgal-hex-1:5	1	1	3		6			5	6	16	27
174	a-dman-hex-1:5	x-dman-hex-x:x	1				7	2		10		17	27
175	b-dglc-hex-1:5	a-dman-hex-1:5			1		13	12		16	10	1	27
176	a-lgro-dman-hep-1:5(6)phosphate	x-dman-oct-x:x|1:a|2:keto|3:d							27	27			27
177	a-lgal-hex-1:5|6:d(2)n-acetyl	b-dglc-hex-1:5(2)n-acetyl	3	1			18	4		3	23		26
178	b-lman-hex-1:5|6:d	a-lman-hex-1:5|6:d		1		1	14	10		2	24		26
179	a-dman-oct-2:6|1:a|2:keto|3:d	a-dglc-hex-1:5(2)amino					26			26			26
180	a-dman-hex-1:5|6:d(4)unknown(4)amino	a-dman-hex-1:5|6:d(4)unknown(4)amino					1	25		25	1		26
181	b-dglc-hex-1:5(2)n-acetyl(6)sulfate	x-dgal-hex-0:0|1:aldi(2)n-acetyl										26	26
182	b-dglc-hex-1:5	b-dman-hex-1:5	4				15	5		8	17		25
183	b-dgal-hex-1:4	b-dgal-hex-1:5	3	16	2			4		7	18		25
184	b-dglc-hex-1:5	x-dgal-hex-x:x	1	13	3		7			24	1		25
185	a-dgal-hex-1:5	a-lman-hex-1:5|6:d	1	11			11	1		6	19		25
186	b-dglc-hex-1:5(2)n-acetyl	a-dglc-hex-1:5(2)n-acetyl	1			1	7	3		5	7	13	25
187	b-dgal-hex-1:5	a-lman-hex-1:5|6:d		4	1		17			5	20		25
188	a-dara-hex-1:5|3:d|6:d	a-dman-hex-1:5					25			16	9		25
189	b-dgal-hex-1:5(2)n-acetyl(4)sulfate	b-dglc-hex-1:5(2)n-acetyl										25	25
190	a-lthr-hex-1:5|4,5:enx|6:a(2)sulfate	a-dglc-hex-1:5(2)n-sulfate(6)sulfate										25	25
191	a-dman-hex-1:5	a-dgal-hex-1:5		1	4		19			6	18		24
192	a-dgal-hex-1:5	b-dgal-hex-1:5(2)n-acetyl		1			15	4		5	18	1	24
193	b-dglc-hex-1:5	b-dgal-hex-1:5(2)n-acetyl		1		1	14	5		3	21		24
194	a-dman-hex-1:5|6:d(4)n-formyl	a-dman-hex-1:5|6:d(4)n-formyl			24		3			6	18		24
195	a-dglc-hex-1:5	a-dgal-hex-1:5(2)n-acetyl					19	5		13	11		24
196	a-lman-hex-1:5|6:d	a-dman-hex-1:5					15	4		8	16		24
197	a-dglc-hex-1:5	a-dgal-hex-1:5(2)amino					2	22		24			24
198	b-dglc-hex-1:5(2)n-acetyl(6)sulfate	b-dgal-hex-1:5(6)sulfate										24	24
199	a-dglc-hex-1:5	x-dglc-hex-x:x	2	6	1		4	1		15		8	23
200	b-dara-hex-2:5|2:keto	b-dara-hex-2:5|2:keto		12	5	2		5		18	5		23
201	a-dglc-hex-1:5	a-dglc-hex-1:5|6:a		4	2		14	1		11	12		23
202	b-dgal-hex-1:5(2)n-acetyl	b-dglc-hex-1:5|6:a					13	1		1	14	8	23
203	a-dglc-hex-1:5	b-dman-hex-1:5					9	8		8	9	6	23
204	b-dglc-hex-1:5	a-dgal-hex-1:5(2)n-acetyl	2	1	1		11	6	1	8	14		22
205	b-dgal-hex-1:4	a-dgal-hex-1:5	1	7			7	1		9	13		22
206	b-dglc-hex-1:5	x-dglc-hex-x:x		7	5	1		8		20		2	22
207	a-dgal-hex-1:5|6:a	a-dman-oct-2:6|1:a|2:keto|3:d			22					22			22
208	b-dglc-hex-1:5(2)n-acetyl	a-lgro-dman-hep-1:5				3	18	1		22			22
209	a-lgro-dman-hep-1:5	x-lgro-dman-hep-x:x					16	6		22			22
210	b-dglc-hex-1:5(2)n-acetyl	a-dgal-hex-1:5|6:a					6	16		12	10		22
211	a-dglc-hex-1:5(2)n-acetyl	b-dglc-hex-1:5					4	18		19	3		22
212	b-lxyl-pen-1:5	b-lxyl-pen-1:5	21							21			21
213	b-dglc-hex-1:5(2)n-acetyl	b-dglc-hex-1:5				1	8	9		11	6	4	21
214	a-dman-oct-2:6|1:a|2:keto|3:d	b-dglc-hex-1:5(2)n-acetyl				1	5	8		21			21
215	a-dgal-hex-1:5	a-lgro-dman-hep-1:5					6	2	13	21			21
216	a-dglc-hex-1:5(2)n-acetyl	a-dman-hex-1:5					5				5	16	21
217	a-dman-hex-1:5	b-dglc-hex-1:5(2)n-acetyl					4				4	17	21
218	a-lgal-hex-1:5|6:d	x-dglc-hex-x:x					3			3		18	21
219	a-lido-hex-1:5|6:a(2)sulfate	a-dglc-hex-1:5(2)n-sulfate(6)sulfate										21	21
220	b-dglc-hex-1:5(4)(6)pyruvate(4)(6)pyruvate	b-dglc-hex-1:5	6		14					11	9		20
	OTHER		633	1031	495	455	3252	2176	351	4859	4070	1130	10059
221	b-dman-hex-1:5|6:d	b-dglc-hex-1:5		17			3			7	13		20
222	a-dglc-hex-1:5(2)n-acetyl	a-dgal-hex-1:5(2)n-acetyl		1		2	15	2		2	18		20
223	a-dgro-dgal-non-2:6|1:a|2:keto|3:d(2)acetyl(5)amino	b-dgal-hex-1:5		1		1		1	16	19	1		20
224	a-dman-hex-1:5	x-dman-oct-x:x|1:a|2:keto|3:d			11			7		20			20
225	a-dman-oct-2:6|1:a|2:keto|3:d	x-dman-oct-x:x|1:a|2:keto|3:d			4	6	8	1		20			20
226	a-dglc-hex-1:5(2)n-acetyl	a-lgro-dman-hep-1:5(3)phosphate				20				20			20
227	a-lgro-dman-hep-1:5(7)phosphate	a-lgro-dman-hep-1:5				14	6			20			20
228	a-dglc-hex-1:5|6:a	a-lgro-dman-hep-1:5				7	8	5		20			20
229	a-dman-oct-2:6|1:a|2:keto|3:d	a-dman-hex-1:5								20			20
230	a-dgal-hex-1:5	b-dgal-hex-1:4	1	1			15	2		4	15		19
231	a-dglc-hex-1:5(2)n-acetyl	a-dgal-hex-1:5|6:a					10	3		10	9		19
232	b-dglc-hex-1:5(2)n-acetyl	x-dman-hex-x:x					6			6		13	19
233	a-lgro-dman-hep-1:5(6)phosphate(7)unknown	a-lgro-dman-hep-1:5(2)phosphate(4)phosphate						19		19			19
234	b-dgal-hex-1:4	b-dgal-hex-1:5(2)n-acetyl	1	15			3			3	15		18
235	b-lgal-hex-1:5|6:d	b-dglc-hex-1:5(2)n-acetyl		17						17		1	18
236	a-lman-hex-1:5|6:d	b-dglc-hex-1:5|6:a		1			15	2		4	14		18
237	b-dman-hex-1:5	b-dglc-hex-1:5|6:a		1			10	7		6	12		18
238	a-dgal-hex-1:5	b-dglc-hex-1:5|6:a		1	6		10	1		7	11		18
239	a-dglc-hex-1:5|6:a	a-dglc-hex-1:5|6:a		1	1		7	3	4	2	16		18
240	b-dglc-hex-1:5(2)unknown(2)amino	b-dglc-hex-1:5(2)n-acetyl			18					18			18
241	a-lman-hex-1:5|6:d	b-dman-hex-1:5			3	2	6	4		2	16		18
242	a-dman-oct-2:6|1:a|2:keto|3:d(4)phosphate	b-dglc-hex-1:5(2)amino(4)phosphate				2	1	15		18			18
243	a-dgal-hex-1:5(2)n-acetyl	a-dgro-dman-hep-1:5					18			18			18
244	b-dglc-hex-1:5|6:a	a-dglc-hex-1:5(2)n-acetyl					12			4	8	6	18
245	b-drib-pen-1:4	b-drib-pen-1:4					18			2	16		18
246	b-dglc-hex-1:5	a-dgal-hex-1:5(2)amino					2	16		18			18
247	x-dgal-hex-1:5	x-dglc-hex-1:5	1		2		10			6	7	4	17
248	a-lman-hex-1:5|6:d	x-lman-hex-x:x|6:d	1				15	1		17			17
249	b-dglc-hex-1:5|6:a	a-dman-hex-1:5(6)acetyl		1	9			8		3	14		17
250	b-dgal-hex-1:5(2)n-acetyl	a-dgal-hex-1:5(2)n-acetyl		1		1	13			5	10	2	17
251	a-lman-hex-1:5|6:d	x-xgro-tri-0:0|1:aldi		2			2	13		16	1		17
252	b-dgal-hex-1:5	a-dman-hex-1:5				2	10		3	4	11	2	17
253	a-lgro-dman-hep-1:5(4)phosphate	x-dman-oct-x:x|1:a|2:keto|3:d					17			17			17
254	a-dglc-hex-1:5	b-dgal-hex-1:5(2)n-acetyl					14	1	1	7	9	1	17
255	a-dglc-hex-1:5	x-xgro-tri-0:0|1:aldi(1)unknown(2)unknown		14						16			16
256	a-lgro-dman-hep-x:x	a-lgro-dman-hep-x:x				1	3	11	1	16			16
257	a-dman-oct-2:6|1:a|2:keto|3:d(7)phosphate	a-dman-oct-2:6|1:a|2:keto|3:d					16			16			16
258	x-dgal-hex-1:5	x-dglc-hex-1:5(2)n-acetyl					6			6		10	16
259	a-dgal-hex-1:5(2)unknown(2)amino	a-lgro-dman-hep-1:5(6)phosphate(7)unknown						16		16			16
260	a-lgro-dman-hep-1:5(6)phosphate	a-lgro-dman-hep-1:5(2)phosphate(4)phosphate						16		16			16
261	b-dglc-hex-1:5(2)n-acetyl	x-dglc-hex-1:5(2)n-acetyl						1		1		15	16
262	a-dgro-dgal-non-2:6|1:a|2:keto|3:d(5)n-glycolyl	x-dgal-hex-0:0|1:aldi(2)n-acetyl										16	16
263	x-dara-pen-1:4	x-dara-pen-1:4	15							15			15
264	x-dman-hex-1:5	x-dman-hex-1:5	8	1			4			8	5	2	15
265	a-dgal-hex-1:5	x-dgro-tri-0:0|1:aldi	2	2		1	2	4	5	2	13		15
266	b-dgal-hex-1:4	b-dglc-hex-1:5		12			3			1	14		15
267	a-dman-hex-1:5(6)acetyl	b-dglc-hex-1:5		2	2		1	11		3	12		15
268	b-dgal-hex-1:5(2)n-acetyl	a-lman-hex-1:5|6:d		2		1	6	7			15		15
269	a-dman-oct-2:6|1:a|2:keto|3:d	b-dglc-hex-1:5(2)unknown(2)amino(3)unknown(4)phosphate			1	1	14			15			15
270	a-dglc-hex-1:5	x-dman-oct-x:x|1:a|2:keto|3:d			1		1	13		15			15
271	a-drib-hex-1:5|3:d|6:d	a-dman-hex-1:5					15			10	5		15
272	b-dglc-hex-1:5(2)n-acetyl(4)phosphate	a-dglc-hex-1:5(2)n-acetyl					12	2		15			15
273	a-dman-oct-2:6|1:a|2:keto|3:d	b-dglc-hex-1:5(2)n-acetyl(4)phosphate					12	2		15			15
274	a-lman-hex-1:5|6:d(2)acetyl	a-lman-hex-1:5|6:d(2)acetyl					10	5		2	13		15
275	b-dglc-hex-1:5(2)n-acetyl	b-dgal-hex-1:5(2)n-acetyl					8	3		2	9	4	15
276	a-dglc-hex-1:5(2)n-acetyl	b-dglc-hex-1:5|6:a					4				4	11	15
277	b-dara-hex-2:5|2:keto	b-dglc-hex-1:5					1	14		14	1		15
278	a-lgro-dman-hep-1:5(7)phosphate	a-dman-oct-2:6|1:a|2:keto|3:d							15	15			15
279	b-dgal-hex-1:5	b-dxyl-pen-1:5										15	15
280	a-dman-hex-1:5	b-dara-pen-1:4	14							14			14
281	a-dgal-hex-1:5|6:d(2)n-acetyl	a-dgal-hex-1:5|6:d(2)n-acetyl	2	2			1	9			14		14
282	a-dglc-hex-1:5(6)unknown	x-xgro-tri-0:0|1:aldi(1)unknown(2)unknown		13						14			14
283	b-dglc-hex-1:5(2)n-acetyl	b-dglc-hex-1:5(2)n-acetyl(3)unknown(3)unknown		12			2			1	13		14
284	a-dgal-hex-1:5	x-xgro-tri-0:0|1:aldi		8		1		4		8	6		14
285	a-lman-hex-1:5|6:d	x-dglc-hex-0:0|1:aldi		12		2				14			14
286	b-dglc-hex-1:5	a-dglc-hex-1:5(2)n-acetyl		8			4	2		1	13		14
287	b-dglc-hex-1:5|6:a	b-dgal-hex-1:4		2			11			7	7		14
288	b-dman-oct-2:6|1:a|2:keto|3:d	b-dman-oct-2:6|1:a|2:keto|3:d			4	2	5	3			14		14
289	a-dglc-hex-1:5(2)n-acetyl	a-lgro-dman-hep-1:5(6)phosphate				12		2		14			14
290	a-lgro-dman-hep-1:5	a-dglc-hex-1:5					14			14			14
291	a-dgal-hex-1:5(2)n-acetyl	b-dglc-hex-1:5(2)n-acetyl					13			5	8	1	14
292	a-dglc-hex-1:5(2)n-acetyl(6)sulfate	b-dglc-hex-1:5|6:a					1				1	13	14
293	b-dman-hex-1:5|6:a	b-dman-hex-1:5|6:a						13		5	9		14
294	b-dgal-hex-1:5(3)sulfate	b-dglc-hex-1:5(2)n-acetyl										14	14
295	b-dgal-hex-1:5(2)n-acetyl(4)sulfate	b-dglc-hex-1:5|6:a										14	14
296	b-dara-pen-1:4	b-dara-pen-1:4	13							13			13
297	a-ltal-hex-1:5|6:d	a-ltal-hex-1:5|6:d	2		2	2	2	5			13		13
298	a-dglc-hex-1:5	b-lman-hex-1:5|6:d	1	6			5			5	8		13
299	b-dglc-hex-1:5(2)amino(3)unknown	b-dglc-hex-1:5(2)n-acetyl		13							13		13
300	b-dgal-hex-1:5	x-dery-tet-0:0|1:aldi		13						13			13
301	b-dglc-hex-1:5(2)n-acetyl	b-dglc-hex-1:5(2)amino(3)unknown		13							13		13
302	b-dglc-hex-1:5	b-dgal-hex-1:5(3)phosphate		13							13		13
303	b-dglc-hex-1:5(2)n-acetyl(3)unknown(3)unknown	b-dglc-hex-1:5(2)n-acetyl(3)unknown(3)unknown		11			2				13		13
304	a-dglc-hex-1:5|6:a	a-dgal-hex-1:5		7			6			3	10		13
305	a-dglc-hex-1:5	b-dglc-hex-1:5(2)n-acetyl		2			7		2	2	9	2	13
306	a-dman-hex-1:5|6:d	b-dman-hex-1:5|6:d		3			7	3		1	12		13
307	a-lgal-hex-1:5|6:d(2)n-acetyl	a-lgal-hex-1:5|6:d(2)n-acetyl		2			6	5			13		13
308	a-dglc-hex-1:5(2)n-acetyl	a-dgal-hex-1:5		1			11	1		9	4		13
309	b-dgal-hex-1:4	a-dglc-hex-1:5		1			11	1		6	7		13
310	b-dgal-hex-1:5	x-dgal-hex-0:0(2)n-acetyl					13			13			13
311	b-dgal-hex-1:5(2)n-acetyl	a-dglc-hex-1:5					9	1		5	8		13
312	b-dgal-hex-1:5	x-dglc-hex-1:5(2)n-acetyl					1		4	5		8	13
313	a-lgro-dman-hep-1:5(2)phosphate(4)phosphate	x-dman-oct-x:x|1:a|2:keto|3:d						13		13			13
314	a-dgro-dgal-non-2:6|1:a|2:keto|3:d(4)acetyl(5)n-acetyl	b-dgal-hex-1:5										13	13
315	b-dgal-hex-1:5	x-dgro-tri-0:0|1:aldi	11				1			7	5		12
316	a-dman-hex-1:5	x-dman-hex-1:5	1				1			1	1	10	12
317	b-dgal-hex-1:5|6:d(2)n-acetyl	b-dgal-hex-1:5|6:d(2)n-acetyl		4				8			12		12
318	b-dman-hex-1:5(2)n-acetyl	b-dman-hex-1:5(2)n-acetyl		2		3	7	2			12		12
319	b-dman-hex-1:5(2)n-acetyl	a-lman-hex-1:5|6:d		2			9	1		2	10		12
320	b-dman-hex-1:5|6:d	b-dman-hex-1:5|6:d		2			7	3			12		12
321	a-dgal-hex-1:5|6:d	a-dgal-hex-1:5|6:d		1	3	1	2	5			12		12
322	a-dglc-hex-1:5(2)n-acetyl	a-lgro-dman-hep-1:5(7)phosphate				12				12			12
323	b-dglc-hex-1:5	a-lgro-dman-hep-x:x				4	6		2	12			12
324	b-lxyl-pen-1:5	a-lman-hex-1:5|6:d				3		11		3	9		12
325	b-dglc-hex-1:5	a-dglc-hex-1:5|6:a				2	7	1	1	3	9		12
326	a-lgro-dman-hep-1:5	a-lgro-dman-hep-x:x				2	6	4		12			12
327	a-dgal-hex-1:5|6:a	b-dglc-hex-1:5(2)n-acetyl					12				12		12
328	a-dglc-hex-1:5|6:a	b-dman-hex-1:5					10	1		2	10		12
329	a-dman-oct-2:6|1:a|2:keto|3:d	b-dglc-hex-1:5(2)unknown(2)amino(4)phosphate					10	1		12			12
330	b-dglc-hex-1:5(2)unknown(2)amino(4)phosphate	a-dglc-hex-1:5(2)unknown(2)amino					10	1		12			12
331	b-lalt-hex-1:5|6:d	b-lalt-hex-1:5|6:d					12				12		12
332	a-dgal-hex-1:5|6:a	a-lman-hex-1:5|6:d					10	2		1	11		12
333	a-lxyl-hex-1:5|3:d|6:d	b-dglc-hex-1:5(2)n-acetyl						12		7	5		12
334	a-dgal-hex-1:5(2)unknown(2)amino	a-lgro-dman-hep-1:5(7)unknown						12		12			12
335	a-dgal-hex-1:5(2)amino	a-lgro-dman-hep-1:5(6)phosphate						12		12			12
336	a-dgal-hex-1:5|6:a	b-dglc-hex-1:5|6:d(2)n-acetyl						12		9	3		12
337	a-lgro-dman-hep-1:5(6)phosphate	a-dman-oct-2:6|1:a|2:keto|3:d							12	12			12
338	a-dglc-hex-1:5(2)n-sulfate	a-lido-hex-1:5|6:a(2)sulfate										12	12
339	b-dgal-hex-1:5(6)sulfate	x-dgal-hex-0:0|1:aldi(2)n-acetyl										12	12
340	a-dgro-dgal-non-2:6|1:a|2:keto|3:d(5)n-acetyl	b-dgal-hex-1:5(6)sulfate								2		10	12
341	a-dglc-hex-1:5(2)amino(6)phosphate	a-dman-oct-2:6|1:a|2:keto|3:d								12			12
342	x-dman-hex-1:5	x-dara-pen-1:4	11							11			11
343	a-dgal-hex-1:5	b-lman-hex-1:5|6:d	1	6	4					3	8		11
344	a-dgal-hex-1:5	b-dgal-hex-1:5(3)phosphate		11							11		11
345	a-dglc-hex-1:5(6)phosphate	x-xgro-tri-0:0|1:aldi(1)unknown(2)unknown		11						11			11
346	b-drib-pen-1:4	b-dgal-hex-1:5		2			9			1	10		11
347	b-dglc-hex-1:5(2)unknown(2)amino(6)acetyl	b-dglc-hex-1:5(2)n-acetyl			11					11			11
348	a-dman-hex-1:5	a-dglc-hex-1:5			2		5		1	1	7	3	11
349	b-dman-hex-1:5	a-dgal-hex-1:5			1		10			3	8		11
350	a-dglc-hex-1:5|6:a	a-lgal-hex-1:5|6:d			2		8			1	10		11
351	a-dglc-hex-x:x	a-lgro-dman-hep-1:5				1	1	9		11			11
352	a-dman-hex-1:5	a-lgal-hex-1:5|6:d				1	9	1		2	9		11
353	b-dgal-hex-1:5|6:a(6)unknown	a-lgro-dman-hep-1:5					11			11			11
354	a-dman-hex-1:5	x-lman-hex-x:x|6:d					11			11			11
355	a-dglc-hex-1:5(2)acetyl	a-lman-hex-1:5|6:d					10	1		10	1		11
356	b-lman-hex-1:5|6:d	b-dglc-hex-1:5(2)n-acetyl					10	1		3	8		11
357	a-lman-hex-1:5|6:d	b-drib-pen-1:4					11				11		11
358	a-dgal-hex-1:5(2)n-acetyl	a-dgal-hex-1:5|6:a					9	2		1	10		11
359	a-dgal-hex-1:5	a-lgal-hex-1:5|6:d					8	3		4	7		11
360	x-dman-oct-2:6|1:a|2:keto|3:d	x-dman-oct-2:6|1:a|2:keto|3:d					11			10	1		11
361	a-dgal-hex-1:5	x-dglc-hex-x:x					9			9		2	11
362	a-dglc-hex-1:5(2)n-acetyl	b-dman-hex-1:5					2	2	2	7	4		11
363	a-dgal-hex-1:5|6:a(2)n-acetyl(6)amino	a-dgal-hex-1:5|6:a(2)n-acetyl(6)amino					1	10		6	5		11
364	a-lgro-dman-hep-1:5(3)phosphate	a-lgro-dman-hep-1:5(6)phosphate						8		11			11
365	b-dglc-hex-1:5|6:d(2)n-acetyl	a-lman-hex-1:5|6:d						11		4	7		11
366	b-dman-hex-1:5(2)n-acetyl	a-dgal-hex-1:5						2		9	2		11
367	a-lgal-hex-1:5|6:d	x-dglc-hex-1:5(2)n-acetyl							3	4		7	11
368	a-lthr-hex-1:5|4,5:enx|6:a	b-dgal-hex-1:5(2)n-acetyl(4)sulfate										11	11
369	b-dglc-hex-1:5|6:a	x-dglc-hex-x:x(2)n-sulfate(6)sulfate										11	11
370	a-dgro-dgal-non-2:6|1:a|2:keto|3:d(5)n-acetyl	x-dgal-hex-x:x(2)n-acetyl										11	11
371	a-lgal-hex-1:5|6:d	b-dglc-hex-1:5(2)n-acetyl(6)sulfate										11	11
372	b-dgal-hex-1:5	x-dglc-hex-0:0|1:aldi(2)n-acetyl(6)sulfate										11	11
373	a-lgal-hex-1:5|6:d	x-dgal-hex-x:x										11	11
374	a-dara-pen-1:4	x-dara-pen-0:0|1:aldi	10							10			10
375	a-dglc-hex-1:5(6)methyl	a-dglc-hex-1:5(2)unknown(3)unknown(4)unknown(6)unknown	10							10			10
376	a-lman-hex-1:5|6:d	a-dglc-hex-1:5(2)n-acetyl	1				6	3		5	5		10
377	a-dglc-hex-1:5(6)phosphate	a-dglc-hex-1:5(6)phosphate		10						9	1		10
378	b-dman-hex-1:5(2)n-acetyl	b-dglc-hex-1:5		7			2	1		3	7		10
379	b-dman-hex-1:5|6:a(2)n-acetyl	b-dman-hex-1:5|6:a(2)n-acetyl		4		3		3			10		10
380	b-dglc-hex-1:5	a-lgal-hex-1:5|6:d(2)n-acetyl		3			6	1		1	9		10
381	a-dman-hex-1:5	x-dglc-hex-x:x		2	2		4	2		10			10
382	a-dgro-dgal-non-2:6|1:a|2:keto|3:d(5)amino	b-dgal-hex-1:5		2						2		8	10
383	b-dglc-hex-1:5(6)acetyl	b-dglc-hex-1:5(6)acetyl			6		1	3			10		10
384	a-dglc-hex-1:5(2)amino	a-dglc-hex-1:5|6:a			4		6			10			10
385	a-dglc-hex-1:5	a-dman-oct-2:6|1:a|2:keto|3:d			2			8		10			10
386	b-dglc-hex-1:5	x-lgro-dman-hep-1:5				3		4	3	10			10
387	a-dgro-dtal-oct-2:6|1:a|2:keto	a-dman-oct-2:6|1:a|2:keto|3:d				3	7	1		10			10
388	x-lgro-dman-hep-1:5	x-lgro-dman-hep-1:5				2	8			10			10
389	a-lgro-dman-hep-1:5	x-dman-oct-x:x|1:a|2:keto|3:d(4)phosphate				1		8	1	10			10
390	a-dgro-dtal-oct-2:6|1:a|2:keto	x-dman-oct-x:x|1:a|2:keto|3:d				1	9			10			10
391	a-dgal-hex-1:5	a-dglc-hex-1:5(2)acetyl					10			10			10
392	b-dglc-hex-x:x	a-lgro-dman-hep-1:5					8	2		10			10
393	a-lgal-hex-1:5|6:d(2)n-acetyl	a-dglc-hex-1:5(2)n-acetyl					7	3		2	8		10
394	a-lxyl-hex-1:5|3:d|6:d	a-dglc-hex-1:5					10			2	8		10
395	b-dglc-hex-1:5	a-lgal-hex-1:5|6:d					5			4	5	1	10
396	a-dgal-hex-1:5	a-dman-hex-1:5|6:d					4			6	4		10
397	b-lalt-hex-1:4|6:d	b-lalt-hex-1:4|6:d					5		1		10		10
398	a-lgal-hex-1:5|6:d	a-dglc-hex-1:5(2)n-acetyl					1	2	1	1	3	6	10
399	b-dgal-hex-1:5(4)(6)phosphate(4)(6)phosphate	b-dglc-hex-1:5(2)n-acetyl						10		8	2		10
400	a-dglc-hex-1:5(6)phosphate	a-lgro-dman-hep-1:5(6)phosphate						10		10			10
401	x-dgal-hex-0:0(2)n-acetyl	a-dgal-hex-1:5						10		10			10
402	a-dgro-dman-hep-1:5(2)unknown	a-dgro-dman-hep-1:5							10	10			10
403	a-lthr-hex-1:5|4,5:enx|6:a	a-dglc-hex-1:5(2)n-sulfate										10	10
404	a-dglc-hex-1:5(2)n-sulfate(6)sulfate	b-dglc-hex-1:5|6:a										10	10
405	b-dgal-hex-1:5(3|4)sulfate(2)n-acetyl	b-dglc-hex-1:5(2)n-acetyl										10	10
406	b-dgal-hex-1:5	x-dxyl-pen-0:0|1:aldi										10	10
407	a-lman-hex-1:5|6:d	x-ltal-hex-x:x|6:d	9							9			9
408	a-lman-hex-1:5|6:d	a-dglc-hex-1:5(6)methyl	9							9			9
409	a-lgal-hex-1:5|6:d(2)methyl	a-lman-hex-1:5|6:d	8							9			9
410	a-dgal-hex-1:5(2)n-acetyl(6)phosphate	b-lman-hex-1:5|6:d	1	9						1	8		9
411	b-dgal-hex-1:5	b-dman-hex-1:5	2				5			5	4		9
412	a-lman-hex-1:5|6:d	x-drib-pen-0:0|1:aldi	1	8						7	2		9
413	b-lman-hex-1:5|6:d	a-dglc-hex-1:5(2)n-acetyl	1				7	1		3	6		9
414	b-dgal-hex-1:5(3)phosphate	a-dglc-hex-1:5		9							9		9
415	b-dgal-hex-1:5	b-lman-hex-1:5|6:d		6			3				9		9
416	a-dglc-hex-1:5	x-dgal-hex-0:0|1:aldi		9						9			9
417	a-lman-hex-1:5|6:d	a-dgal-hex-1:5|6:d		2		2	2	4		2	7		9
418	a-dgal-hex-1:5	b-drib-pen-1:4		2	3		4			4	5		9
419	a-dgal-hex-1:5	x-dgal-hex-x:x		2			1	3		6		3	9
420	b-drib-pen-1:4	a-lman-hex-1:5|6:d		2	2		4	1		1	8		9
421	b-dgal-hex-1:5(2)n-acetyl	b-dglc-hex-1:5		1		1	6	1		2	7		9
422	a-dgro-dgal-non-2:6|1:a|2:keto|3:d(5)n-acetyl(9)acetyl	b-dgal-hex-1:5		1						1		8	9
423	b-dman-hex-1:5|6:d	a-dman-hex-1:5|6:d			2		2	4	1	1	8		9
424	b-dglc-hex-1:5	a-dgal-hex-1:5|6:a			1		4	4		1	8		9
425	a-dtal-hex-1:5|6:d	a-dtal-hex-1:5|6:d				5		4			9		9
426	a-lman-hex-1:5|6:d	a-dglc-hex-1:5|6:a				2	7				9		9
427	b-dglc-hex-1:5(2)n-acetyl	a-dglc-hex-1:5(2)amino					9			9			9
428	a-dgal-hex-1:5|6:a(2)n-acetyl(3)acetyl	a-dgal-hex-1:5|6:a(2)n-acetyl(3)acetyl					9			7	2		9
429	b-dman-hex-1:5	a-dglc-hex-1:5(2)n-acetyl					9				9		9
430	a-dgal-hex-1:5|6:a(6)unknown	a-dgal-hex-1:5					9				9		9
431	b-dglc-hex-1:5|6:d(4)n-acetyl	x-dgro-tri-0:0|1:aldi					9				9		9
432	a-lglc-hex-1:5|6:d(2)n-acetyl	a-dglc-hex-1:5(2)n-acetyl					8	1		1	8		9
433	a-dglc-hex-1:5(2)amino	a-dglc-hex-1:5(2)amino					8	1		8	1		9
434	a-dglc-hex-x:x	a-dglc-hex-x:x					9			9			9
435	a-dgal-hex-1:5(2)n-acetyl	b-dman-hex-1:5					6	3		4	5		9
436	a-lxyl-hex-1:5|3:d|6:d	b-dgal-hex-1:5					4	4		3	5	1	9
437	x-dglc-hex-1:5(2)n-acetyl	x-dgal-hex-1:5					3			3		6	9
438	b-dgal-hex-1:5(2)n-acetyl	a-dman-hex-1:5					1	3		1	3	5	9
439	b-dglc-hex-1:5	x-lgal-hex-x:x|6:d					1			9			9
440	b-dglc-hex-1:5	b-dglc-hex-1:5(6)phosphate						9		9			9
441	a-lxyl-hex-1:5|3:d|6:d	b-dgal-hex-1:5(4)(6)phosphate(4)(6)phosphate						9		7	2		9
442	a-lgul-hex-1:5|6:a	b-dman-hex-1:5|6:a						8		6	3		9
443	b-dglc-hex-1:5|6:d(2)n-acetyl	a-lgro-dman-hep-1:5						9		9			9
444	a-dglc-hex-1:5|6:d(2)n-acetyl	a-lman-hex-1:5|6:d						9		1	8		9
445	a-dglc-hex-1:5(2)n-sulfate(6)sulfate	a-lido-hex-1:5|6:a										9	9
446	b-dglc-hex-1:5|6:a	x-dglc-hex-x:x(2)n-acetyl										9	9
447	a-dglc-hex-1:5(6)methyl	a-dglc-hex-1:5	8							8			8
448	a-lman-hex-1:5|6:d(3)methyl	a-lman-hex-1:5|6:d	8							8			8
449	b-dxyl-pen-1:5	a-lman-hex-1:5|6:d	4					4		6	2		8
450	b-dman-hex-1:5|6:a(2)n-acetyl(3)n-acetyl	a-dgal-hex-1:5|6:d(2)n-acetyl	2					6			8		8
451	b-dgal-hex-1:4	a-lman-hex-1:5|6:d	1				5			2	6		8
452	b-dgal-hex-1:5	x-dgal-hex-x:x	1	2	1		2			5		3	8
453	b-dman-hex-1:5	b-dgal-hex-1:5	1				2			3	5		8
454	b-dgal-hex-1:5	b-dgal-hex-1:4	1	6	1					1	7		8
455	a-dgal-hex-1:5(2)n-acetyl	b-dman-hex-1:5|6:d		8						6	2		8
456	a-dgal-hex-1:5	b-dman-hex-1:5(2)n-acetyl		7						2	6		8
457	b-dman-hex-1:5(2)n-acetyl	a-dglc-hex-1:5		7			1			1	7		8
458	a-dglc-hex-1:5|6:a	a-dglc-hex-1:5		7			1			1	7		8
459	b-dgal-hex-1:5(2)n-acetyl	x-drib-pen-0:0|1:aldi		5			3			3	5		8
460	b-dglc-hex-1:5	x-dgal-hex-0:0|1:aldi		8						8			8
461	b-dglc-hex-1:5|6:a	a-dglc-hex-1:5		3	2		3				8		8
462	b-dgal-hex-1:4	a-dglc-hex-1:5(2)n-acetyl		4			4			1	7		8
463	a-lgul-hex-1:5|6:a	a-lgul-hex-1:5|6:a		1				7		4	4		8
464	a-dgal-hex-1:5|6:a(2)n-acetyl	a-dgal-hex-1:5|6:a(2)n-acetyl		1			4	3		4	4		8
465	b-dglc-hex-1:5	b-dglc-hex-1:5(6)acetyl			8					1	7		8
466	a-dman-hex-1:5(6)acetyl	b-dglc-hex-1:5(6)acetyl			8						8		8
467	b-dgal-hex-1:5	x-dglc-hex-1:5				3	0		4	7		1	8
468	a-lgro-dman-hep-x:x	x-dman-oct-x:x|1:a|2:keto|3:d				1	7			8			8
469	a-dgal-hex-1:5(2)n-acetyl	a-lgal-hex-1:5|6:d(2)n-acetyl					8			1	7		8
470	b-dglc-hex-x:x(2)n-acetyl	a-lgro-dman-hep-1:5					8			8			8
471	a-dglc-hex-1:5(2)n-acetyl	b-dglc-hex-1:5|6:d(4)n-acetyl					6	2		1	7		8
472	a-dglc-hex-1:5	a-dgal-hex-1:5|6:a					8			5	3		8
473	b-dgal-hex-1:5|6:a	b-dglc-hex-1:5(2)n-acetyl					5	2		1	7		8
474	b-dgal-hex-1:5	a-dglc-hex-1:5|6:a					8			1	7		8
475	x-dgal-hex-0:0(2)n-acetyl	x-dtal-hex-x:x(5)anhydro					8			8			8
476	a-dgal-hex-1:5(2)n-acetyl	a-dglc-hex-1:5(2)n-acetyl					5	3		3	5		8
477	a-dgal-hex-1:5(2)n-acetyl	a-dglc-hex-1:5					6	2		5	3		8
478	a-dglc-hex-1:5|6:a	b-dgal-hex-1:5					7			1	7		8
479	a-dglc-hex-1:5(2)n-acetyl	a-lgal-hex-1:5|6:d(2)n-acetyl					3	5		2	6		8
480	a-dglc-hex-1:5	a-dgro-dman-hep-1:5					3		5	8			8
481	a-dgal-hex-1:5(2)n-acetyl	a-dgal-hex-1:5					5		2	5	2	1	8
482	a-lgal-hex-1:5|6:d	a-dgal-hex-1:5					4	1		3	2	3	8
483	a-dman-hex-1:5|6:d	a-dman-hex-1:5					1	1		7	1		8
484	a-lman-hex-1:5|6:d	a-lman-hex-x:x|6:d					2	6		8			8
485	b-dglc-hex-1:5|6:d(2)amino	a-lman-hex-1:5|6:d						8		8			8
486	a-lgro-dman-hep-1:5	b-dglc-hex-1:5						8		8			8
487	a-lgro-dman-hep-1:5(4)phosphate	a-lgro-dman-hep-1:5(6)phosphate						8		8			8
488	b-dglc-hex-1:5|6:a(2)n-acetyl(3)unknown(3)amino(6)amino	b-dman-hex-1:5|6:a(2)n-acetyl(3)n-acetyl(6)amino						8		6	2		8
489	a-dgal-hex-1:5|6:d(3)n-acetyl	a-dgal-hex-1:5|6:d(3)n-acetyl						8		4	4		8
490	x-lgro-dman-hep-1:5(6)phosphate	x-lgro-dman-hep-1:5						8		8			8
491	x-lgro-dman-hep-1:5	x-lgro-dman-hep-1:5(6)phosphate						8		8			8
492	a-dgal-hex-1:5(2)unknown(2)amino	a-lgro-dman-hep-1:5						8		8			8
493	a-dglc-hex-1:5|6:d(2)n-acetyl	a-dglc-hex-1:5|6:d(2)n-acetyl						8			8		8
494	b-dxyl-pen-1:5	b-dxyl-pen-1:5						6			7	1	8
495	b-dglc-hex-1:5|6:d(2)n-acetyl	b-dglc-hex-1:5|6:d(2)n-acetyl						7			8		8
496	b-dglc-hex-1:5	a-lgro-dman-hep-1:5(7)phosphate							8	8			8
497	b-dxyl-pen-1:5	b-dman-hex-1:5										8	8
498	a-lthr-hex-1:5|4,5:enx|6:a(2)sulfate	a-dglc-hex-1:5(2)n-sulfate										8	8
499	a-lido-hex-1:5|6:a	a-dglc-hex-1:5(2)n-acetyl(6)sulfate										8	8
500	a-dgro-dgal-non-2:6|1:a|2:keto|3:d(5)n-acetyl(9)acetyl	a-dgro-dgal-non-2:6|1:a|2:keto|3:d(5)n-acetyl										8	8
501	a-dglc-hex-1:5(2)amino	a-dman-oct-2:6|1:a|2:keto|3:d								8			8
502	a-dglc-hex-1:5(2)n-acetyl	a-dgal-hex-1:4								8			8
503	a-dgal-hex-1:5|6:a	x-lgal-hex-x:x|6:d								8			8
504	a-dman-hex-1:5	a-dman-hex-1:5(3)methyl	7							7			7
505	b-dara-pen-1:4(5)unknown	a-dara-pen-1:4(5)unknown	7							7			7
506	a-lman-hex-1:5|6:d(2)methyl	a-lman-hex-1:5|6:d(2)methyl(4)methyl	7							7			7
507	a-dglc-hex-1:5	a-dglc-hex-1:5(6)methyl	7							7			7
508	a-lman-hex-1:5|6:d	x-dara-pen-0:0|1:aldi	2	5						4	3		7
509	b-dglc-hex-1:5	a-dgal-hex-1:5|6:d(2)n-acetyl(4)amino		7							7		7
510	b-dgal-hex-1:5	x-dman-hex-x:x(5)anhydro		5			2			7			7
511	b-dgal-hex-1:5(3)phosphate	b-dglc-hex-1:5(2)n-acetyl		5			2				7		7
512	b-dglc-hex-1:5(6)phosphate	b-dglc-hex-1:5		6	1					6	1		7
513	b-lman-hex-1:5|6:d(2)acetyl	b-lman-hex-1:5|6:d(2)acetyl		4			2	1			7		7
514	a-dglc-hex-1:5	b-dgal-hex-1:5(3)phosphate		4			3				7		7
515	a-dglc-hex-1:5	b-dgal-hex-1:4		4			1	2		1	6		7
516	a-dglc-hex-1:5(2)n-acetyl	a-dglc-hex-1:5|6:a		2	1		4			1	6		7
517	b-dgal-hex-x:x	b-dglc-hex-1:5(2)n-acetyl		2				2	3	6	1		7
518	b-dman-hex-1:5|6:a	a-lgul-hex-1:5|6:a		1				6		4	3		7
519	b-dgal-hex-1:5(4)(6)pyruvate(4)(6)pyruvate	b-dglc-hex-1:5(4)(6)pyruvate(4)(6)pyruvate			7					3	4		7
520	a-dman-oct-2:6|1:a|2:keto|3:d	a-dgal-hex-1:5			7					7			7
521	x-dman-hex-1:5	x-dgal-hex-1:5			2		5			3	4		7
522	a-ltal-hex-1:5|6:d(2)acetyl	a-ltal-hex-1:5|6:d(2)acetyl			1	2	3	2			7		7
523	x-dglc-hex-1:5|6:a	x-dman-hex-1:5			1		6				7		7
524	a-dman-hex-1:5|6:d(4)n-acetyl	a-lgal-hex-1:5|6:d			1		6			1	6		7
525	a-dman-oct-2:6|1:a|2:keto|3:d	a-dgro-dtal-oct-2:6|1:a|2:keto				1	2	5		7			7
526	a-dgal-hex-1:5	b-dman-hex-1:5				1	4				7		7
527	b-dglc-hex-1:5|6:d(2)n-acetyl(4)n-acetyl	b-dglc-hex-1:5|6:d(2)n-acetyl(4)n-acetyl				1		6			7		7
528	a-dgro-dman-hep-1:5	b-lthr-hex-x:x|4:d|4,5:enx|6:a					7			7			7
529	b-dglc-hex-1:5(2)n-acetyl(3)(s)-lactate	a-dgal-hex-1:5					7			3	4		7
530	a-dgal-hex-1:5|6:a	a-dglc-hex-1:5(2)n-acetyl					7				7		7
531	b-lthr-hex-x:x|4:d|4,5:enx|6:a	a-lgro-dman-hep-1:5(6)phosphate					7			7			7
532	a-lman-hex-1:5|6:d	a-lman-hex-1:5|6:d(2)acetyl					7				7		7
533	b-hep-1:5(4)phosphate	a-dman-oct-2:6|1:a|2:keto|3:d					7			7			7
534	b-dgal-hex-1:5|6:a	a-dgal-hex-1:5(2)n-acetyl					7				7		7
535	a-lgro-dman-hep-1:5(-1)phosphate	a-lgro-dman-hep-1:5(4)phosphate					7			7			7
536	a-dglc-hex-1:5	a-lgro-dman-hep-1:5(-1)phosphate					7			7			7
537	a-lgro-dman-hep-1:5	a-lgro-dman-hep-1:5(-1)phosphate					7			7			7
538	a-lalt-hex-1:5|6:a(2)n-acetyl	b-dgal-hex-1:5|6:d(2)n-acetyl(4)amino					7			6	1		7
539	a-dman-oct-2:6|1:a|2:keto|3:d	a-dman-oct-2:6|1:a|2:keto|3:d(7)phosphate					7			7			7
540	a-lman-hex-1:5|6:d	a-dgal-hex-1:5|6:a					6	1			7		7
541	a-dgal-hex-1:5|6:a(6)unknown	b-dgal-hex-1:5(2)n-acetyl					7			1	6		7
542	a-dgal-hex-1:5|6:a(2)n-acetyl	a-dglc-hex-1:5(2)n-acetyl					4	3		2	5		7
543	b-dglc-hex-1:5	a-dglc-hex-1:5(2)amino					7			7			7
544	b-dman-hex-1:5	a-dglc-hex-1:5					4	3		3	4		7
545	b-dglc-hex-1:5(2)unknown(2)amino(3)unknown-(4)phosphate(6)unknown	a-dglc-hex-1:5(2)unknown(2)amino(3)unknown					4	1	1	7			7
546	b-dglc-hex-1:5	a-lgro-dman-hep-1:5(4)phosphate					3	4		7			7
547	a-lgal-hex-1:5|6:d	a-dglc-hex-1:5					5	1		2	4	1	7
548	a-dgal-hex-1:5|6:d	b-dgal-hex-1:5					1				1	6	7
549	b-dman-hex-1:5	b-dman-hex-1:5(2)n-acetyl					1		2	6	1		7
550	a-dglc-hex-x:x	a-lgro-dman-hep-x:x					1	6		7			7
551	a-lgal-hex-1:5|6:a(2)n-acetyl	a-dglc-hex-1:5|6:d(2)n-acetyl						7		2	5		7
552	b-lglc-hex-1:5|6:d(3)n-acetyl	b-lglc-hex-1:5|6:d(3)n-acetyl						7			7		7
553	a-dgal-hex-1:5(2)amino	b-dman-hex-1:5						7		7			7
554	b-dman-hex-1:5|6:a(2)n-acetyl(3)unknown(3)amino	b-dman-hex-1:5|6:a(2)n-acetyl(3)n-acetyl						7		3	4		7
555	b-dglc-hex-1:5|6:d(2)n-acetyl	b-dglc-hex-1:5(2)n-acetyl						7		5	2		7
556	b-dgal-hex-1:5	a-lgro-dman-hep-1:5(3)phosphate						7		7			7
557	a-lglc-hex-1:5|6:d(2)n-acetyl	a-lglc-hex-1:5|6:d(2)n-acetyl						3			7		7
558	a-lman-hex-1:5|6:d	a-dman-hex-1:5|6:d						4	3	1	6		7
559	a-dgro-dman-hep-1:5(7)unknown	a-dgro-dman-hep-1:5							7	7			7
560	a-dgro-dman-hep-1:5	a-dgro-dman-hep-1:5(2)unknown							7	7			7
561	a-dgro-dgal-non-2:6|1:a|2:keto|3:d(5)n-acetyl	b-dgal-hex-x:x							4	7			7
562	b-dglc-hex-1:5(2)n-acetyl(6)sulfate	x-dgal-hex-x:x										7	7
563	a-dgro-dgal-non-2:6|1:a|2:keto|3:d(5)n-acetyl	a-dgal-hex-1:5(2)n-acetyl										7	7
564	x-dgal-hex-1:5	b-dglc-hex-1:5(2)n-acetyl										7	7
565	b-dgal-hex-1:5(6)sulfate	x-dglc-hex-0:0|1:aldi(2)n-acetyl(6)sulfate										7	7
566	a-lthr-hex-1:5|4,5:enx|6:a	a-dglc-hex-1:5(2)n-sulfate(6)sulfate										7	7
567	b-dgal-hex-1:5	x-dgal-hex-1:5(2)n-acetyl										7	7
568	a-dgro-dgal-non-2:6|1:a|2:keto|3:d(5)n-acetyl	x-dgal-hex-1:5										7	7
569	b-xgal-hex-1:5	b-dglc-hex-1:5(2)n-acetyl								1		6	7
570	a-dman-hex-1:5	b-dman-hex-x:x										7	7
571	a-dgal-hex-1:4	a-dgal-hex-1:5								7			7
572	a-dgal-hex-1:4	x-dgal-hex-0:0|1:aldi								7			7
573	a-lgal-hex-1:5|6:d	b-dgal-hex-1:5|6:a									7		7
574	b-dglc-hex-1:5|6:d(2)n-acetyl	a-dgal-hex-1:5									7		7
575	x-dara-pen-1:4	x-dara-pen-1:4(3)unknown	6							6			6
576	b-lxyl-pen-1:5	a-lman-hex-1:5|6:d(3)methyl	6							6			6
577	a-lman-hex-1:5|6:d(3)methyl	b-dgal-hex-1:5	6							6			6
578	a-lman-hex-1:5|6:d	a-lman-hex-1:5|6:d(3)methyl	5		1					5	1		6
579	b-dglc-hex-1:5(2)n-acetyl	b-dgal-hex-1:4	3				3			3	3		6
580	a-dglc-hex-1:5(2)n-acetyl	b-dman-hex-1:5|6:a(2)n-acetyl(3)n-acetyl	3	1		2				4	2		6
581	b-dglc-hex-1:5	a-dglc-hex-1:5(2)unknown	6							6			6
582	b-dman-hex-1:5|6:a(2)n-acetyl(3)n-acetyl	x-dgal-hex-0:0|1:aldi|6:d(2)n-acetyl	1					5		6			6
583	a-dgal-hex-1:5(2)n-acetyl	x-dgal-hex-x:x(2)n-acetyl	1	3						4		2	6
584	a-dglc-hex-1:5	b-dara-hex-2:5|2:keto	1	3		2				4	1	1	6
585	a-dgal-hex-1:5(6)phosphate	a-dgal-hex-1:5		6						6			6
586	a-dgal-hex-1:5(2)n-acetyl(6)phosphate	b-dman-hex-1:5|6:d		6							6		6
587	a-lman-hex-1:5|6:d	b-dgal-hex-1:5(3)phosphate		6							6		6
588	b-dglc-hex-1:5	x-dman-hex-0:0|1:aldi(5)anhydro		6						6			6
589	b-dgal-hex-1:5	x-dman-hex-0:0|1:aldi(5)anhydro		6						6			6
590	a-lman-hex-1:5|6:d	b-dman-hex-1:5|6:d		5				1		3	3		6
591	a-dglc-hex-1:5	b-lman-hex-1:5|6:d(2)acetyl		5			1				6		6
592	b-dara-hex-2:5|2:keto	x-dara-hex-x:x|2:keto		5				1		6			6
593	a-dglc-hex-1:5	b-dman-hex-1:5(2)n-acetyl		5			1			1	5		6
594	a-dglc-hex-1:5	x-xgro-tri-0:0|1:aldi		4				1		5	1		6
595	b-dglc-hex-1:5(6)unknown	b-dglc-hex-1:5		3	3	1				4	2		6
596	a-lgal-hex-1:5|6:d(2)n-acetyl	b-dgal-hex-1:5|6:d(2)n-acetyl		3				3			6		6
597	b-dgal-hex-1:5(2)n-acetyl	x-dgal-hex-x:x		3				1		4		2	6
598	a-dgal-hex-1:4	a-lman-hex-1:5|6:d		2	2		2				6		6
599	a-lman-hex-1:5|6:d	b-dman-hex-1:5(2)n-acetyl		2		1		4		1	5		6
600	b-dglc-hex-1:5(2)n-acetyl	x-dgal-hex-1:5		1			1			2		4	6
601	b-dglc-hex-1:5	x-dgal-hex-1:5		1	2		3			2	4		6
602	b-drib-pen-1:4	x-drib-pen-0:0|1:aldi		1			3	3		1	5		6
603	b-dglc-hex-1:5(6)acetyl	b-dglc-hex-1:5			5			1		2	4		6
604	a-dgal-hex-1:5	a-dman-oct-2:6|1:a|2:keto|3:d			5		1			6			6
605	a-dgal-hex-1:5(4)(6)pyruvate(4)(6)pyruvate	b-dglc-hex-1:5|6:a			2		4			4	2		6
606	b-dglc-hex-1:5(2)n-acetyl	x-xgro-tri-0:0|1:aldi			1	1	4			4	2		6
607	a-lgal-hex-1:5|6:d	a-dman-hex-1:5			1		2	1		2	2	2	6
608	a-dglc-hex-x:x(2)acetyl	a-lgro-dman-hep-1:5(3)phosphate				5		1		6			6
609	b-dglc-hex-1:5	x-lgro-dman-hep-x:x				4		2		6			6
610	a-lgro-dman-hep-x:x	a-dman-oct-2:6|1:a|2:keto|3:d				3	1	1	1	6			6
611	b-dgal-hex-x:x	b-dglc-hex-1:5				2			1	6			6
612	b-dgal-hex-1:5	b-dglc-hex-x:x(2)n-acetyl				2	3			5		1	6
613	a-lgro-dman-hep-1:5	x-lgro-dman-hep-1:5				1		5		6			6
614	x-dglc-hex-1:5	x-lgro-dman-hep-1:5				1	5			6			6
615	a-lgro-dman-hep-1:5	x-dman-oct-2:6|1:a|2:keto|3:d(4)phosphate				1		5		6			6
616	a-dman-oct-2:6|1:a|2:keto|3:d(-1)phosphate	x-dman-oct-2:6|1:a|2:keto|3:d					6			6			6
617	a-lgro-dman-hep-1:5(4)phosphate	x-dman-oct-2:6|1:a|2:keto|3:d					6			6			6
618	a-lman-hex-1:5|6:d	x-dgal-hex-x:x					6			6			6
619	a-lglc-hex-1:5|6:d(2)n-acetyl	b-dglc-hex-1:5(2)n-acetyl					6			1	5		6
620	a-dglc-hex-1:5	a-dglc-hex-1:5(2)amino					6			6			6
621	a-dman-hex-1:5	a-dgal-hex-1:5|6:a					5			1	5		6
622	b-dglc-hex-1:5|6:a	x-dgal-hex-x:x					6			6			6
623	a-dgal-hex-1:5|6:d(3)unknown(3)amino	a-dgal-hex-1:5					5	1		5	1		6
624	a-dglc-hex-1:5	a-lgal-hex-1:5|6:d(2)n-acetyl					6			1	5		6
625	a-dglc-hex-1:5	a-dglc-hex-1:5(2)n-acetyl					5	1		1	5		6
626	b-dglc-hex-1:5(2)n-acetyl	b-dglc-hex-1:5|6:a(6)unknown					6			1	5		6
627	a-lgal-hex-1:5|6:d	a-dgal-hex-1:5(2)n-acetyl					4			3	3		6
628	a-dgal-hex-1:5	a-dgal-hex-1:5(2)n-acetyl					4	1		2	3	1	6
629	a-dgal-hex-x:x	a-dglc-hex-x:x					6			6			6
630	b-dgal-hex-1:5(2)n-acetyl	a-dgal-hex-1:5(6)phosphate					6			3	3		6
631	b-dglc-hex-1:5(2)n-acetyl	b-dgal-hex-1:5|6:a					6				6		6
632	b-dglc-hex-1:5|6:a	a-dgal-hex-1:5(2)n-acetyl					5	1			6		6
633	a-dgal-hex-1:5(6)phosphate	a-dgal-hex-1:5(6)phosphate					5	1			6		6
634	b-dglc-hex-1:5|6:d(4)unknown(4)amino	b-dglc-hex-1:5|6:d(4)unknown(4)amino					6				6		6
635	a-lgal-hex-1:5|6:d(2)unknown(2)amino	a-lgal-hex-1:5|6:d(2)unknown(2)amino					3	3			6		6
636	b-dglc-hex-1:5	x-dman-hex-x:x					4			4		2	6
637	a-dglc-hex-1:5(2)n-acetyl	b-dgal-hex-1:5(2)n-acetyl					3	3		2	4		6
638	a-dgro-dgal-non-2:6|1:a|2:keto|3:d(2)acetyl(5)amino	a-dgro-dgal-non-2:6|1:a|2:keto|3:d(2)acetyl(5)amino					2		4	4	2		6
639	b-dglc-hex-1:5(2)n-acetyl	a-dman-hex-1:5|6:d					1	5		1	5		6
640	a-dgal-hex-1:5	a-dgro-dman-hep-1:5					1	1	4	6			6
641	a-dgal-hex-1:5|6:a(2)n-acetyl(3)acetyl(6)amino	a-dgal-hex-1:5|6:a(2)n-formyl(6)amino						6		1	5		6
642	a-dgal-hex-1:5(2)amino	a-lgro-dman-hep-1:5(2)phosphate(4)phosphate						6		6			6
643	a-lgro-dman-hep-1:5(2)phosphate(4)phosphate	a-lgro-dman-hep-1:5(2)phosphate(4)phosphate						6		6			6
644	a-lgro-dman-hep-1:5(3)phosphate	a-dman-oct-2:6|1:a|2:keto|3:d(4)phosphate						6		6			6
645	b-dgal-hex-1:5	b-dglc-hex-1:5(6)phosphate						6		6			6
646	a-dgal-hex-1:4|6:d	a-dman-hex-1:5|6:d						6			6		6
647	a-lgro-dman-hep-1:5	a-lgro-dman-hep-1:5(2)phosphate(4)phosphate						6		6			6
648	a-lgro-dman-hep-1:5(3)acetyl	a-lgro-dman-hep-1:5(6)phosphate						6		6			6
649	a-lgro-dman-hep-1:5(7)unknown	a-lgro-dman-hep-1:5(2)phosphate(4)phosphate(6)phosphate						6		6			6
650	b-dxyl-pen-1:5	b-dgal-hex-1:5|6:d(2)n-acetyl						6		5	1		6
651	b-dglc-hex-1:5|6:a(2)n-acetyl(3)unknown(3)amino	b-dglc-hex-1:5|6:a(2)n-acetyl(3)unknown(3)amino						6		1	5		6
652	a-dman-hex-x:x(4)unknown(4)amino	a-dman-hex-x:x(4)unknown(4)amino						6		6			6
653	b-dglc-hex-1:5|6:d(3)unknown(3)amino	b-dglc-hex-1:5|6:d(3)unknown(3)amino						6		2	4		6
654	a-lgro-dman-hep-1:5(2)phosphate-(4)phosphate(6)phosphate	a-dman-oct-2:6|1:a|2:keto|3:d						6		6			6
655	b-dgal-hex-1:5	x-lgro-dman-hep-1:5						4	2	6			6
656	x-xgal-hex-1:5|6:d(3)n-acetyl	a-lman-hex-1:5|6:d						6			6		6
657	b-dglc-hex-1:5(2)n-acetyl	a-dgal-hex-1:5|6:d						3		3	3		6
658	a-dgal-hex-1:5|6:d	b-dglc-hex-1:5(2)n-acetyl						1			1	5	6
659	b-dgal-hex-1:5	a-lgro-dman-hep-1:5(6)phosphate							6	6			6
660	a-lthr-hex-1:5|4,5:enx|6:a	a-dglc-hex-1:5(2)n-acetyl(6)sulfate										6	6
661	a-lthr-hex-1:5|4,5:enx|6:a	b-dgal-hex-1:5(2)n-acetyl(6)sulfate										6	6
662	x-dgal-hex-1:5	x-dgal-hex-0:0|1:aldi(2)n-acetyl										6	6
663	b-dglc-hex-1:5(2)n-acetyl	x-dglc-hex-x:x|6:a										6	6
664	b-dgal-hex-1:5(3)sulfate	b-dgal-hex-1:5(2)n-acetyl										6	6
665	a-lido-hex-1:5|6:a(2)sulfate	x-dglc-hex-x:x(2)n-sulfate										6	6
666	a-dgro-dgal-non-2:6|1:a|2:keto|3:d(5)n-glycolyl	a-dgro-dgal-non-2:6|1:a|2:keto|3:d(5)n-glycolyl										6	6
667	a-lido-hex-1:5|6:a(2)sulfate	x-dglc-hex-x:x(2)n-sulfate(6)sulfate										6	6
668	a-lido-hex-1:5|6:a(2)sulfate	x-dman-hex-0:0|1:aldi(1)sulfate(5)anhydro										6	6
669	a-dgal-hex-1:5|6:d	x-dglc-hex-0:0|1:aldi(2)n-acetyl										6	6
670	b-dglc-hex-1:5(2)n-acetyl	b-dgal-hex-1:5(6)sulfate										6	6
671	a-dgro-dgal-non-2:6|1:a|2:keto|3:d(1)amino(5)n-acetyl	b-dgal-hex-1:5										6	6
672	a-dman-hex-1:5(6)phosphate	a-dman-hex-1:5										6	6
673	a-dgro-dgal-non-2:6|1:a|2:keto|3:d(5)n-acetyl	a-dgro-dgal-non-2:6|1:a|2:keto|3:d(5)n-glycolyl										6	6
674	a-lgal-hex-1:5|6:d	x-dglc-hex-0:0|1:aldi										6	6
675	b-dgal-hex-1:5	x-dglc-hex-0:0|1:aldi(2)n-acetyl										6	6
676	b-dglc-hex-1:5(2)n-acetyl	b-xgal-hex-1:5										6	6
	OTHER (<5 occurrences in total)		396	495	309	288	1836	1242	198	2628	2487	513	5628
